# Supplementary material for: Leveraging local ancestry to detect gene-gene interactions in genome-wide data
Source: BMC Genet. 2015 Oct 24;16:124. doi: 10.1186/s12863-015-0283-z (PMC4619349; doi:10.1186/s12863-015-0283-z)
Supplement: Additional file 2: — R script and corresponding input files to perform 1 ° of freedom interaction test between ancestry segments. (ZIP 40 kb) [file 12863_2015_283_MOESM2_ESM.zip]

Archive with 3 entries (3 files):
- add2/ancestry.txt
- add2/phenotype.txt
- add2/runLAinteraction.r
