# Supplementary material for: Leveraging local ancestry to detect gene-gene interactions in genome-wide data
Source: BMC Genet. 2015 Oct 24;16:124. doi: 10.1186/s12863-015-0283-z (PMC4619349; doi:10.1186/s12863-015-0283-z)
Supplement: Additional file 2: — R script and corresponding input files to perform 1 ° of freedom interaction test between ancestry segments. (ZIP 40 kb) [file 12863_2015_283_MOESM2_ESM.zip › add2/ancestry.txt]

IND1 1 0 0 0 0 0 0 0 1 0 0 1 0 2 0 1 0 0 0 0 1 0 1 0 1 1 0 0 1 1 0 0 1 2 0 0 0 1 0 1 0 0 0 0 0 1 1 1 1 0 0 1 0 1 0 2 1 0 0 0 0 0 0 0 0 0 0 0 1 0 0 0 0 0 1 0 2 0 1 1 0 0 2 0 0 2 1 1 0 0 0 1 0 0 0 1 1 1 0 0
IND2 0 0 0 1 0 0 0 0 0 0 0 0 1 0 1 1 0 1 1 0 0 0 0 1 2 2 0 0 1 1 0 1 1 0 1 0 1 0 1 0 0 0 0 1 0 1 2 0 2 1 0 0 0 1 0 0 0 1 0 1 1 1 0 0 0 0 1 0 0 1 0 1 0 0 0 0 0 1 0 0 1 0 1 0 0 0 2 1 0 0 0 1 0 0 0 0 0 0 0 0
IND3 1 0 1 1 0 0 1 0 1 0 2 2 0 1 0 1 0 0 0 1 0 1 0 0 1 0 1 1 1 0 0 0 0 0 0 0 0 0 1 0 1 0 0 0 1 1 2 1 1 1 0 0 0 0 0 0 0 0 0 0 0 0 0 1 1 0 0 1 0 0 1 0 1 0 1 0 1 0 0 1 1 0 0 0 1 0 0 0 1 0 1 1 0 0 1 0 0 0 0 1
IND4 0 1 1 2 0 1 1 0 1 0 0 0 0 1 0 1 0 0 1 0 0 0 0 1 1 1 0 0 1 0 0 0 1 0 1 0 0 0 1 1 0 0 1 0 0 0 1 0 1 1 0 0 0 1 1 0 0 0 1 1 0 1 1 0 1 2 0 0 0 1 0 0 0 0 0 0 0 0 0 0 0 0 0 0 0 1 0 0 0 0 1 0 0 1 0 0 0 1 0 0
IND5 1 1 1 0 0 0 0 2 1 0 0 1 2 0 1 0 0 1 1 0 0 0 0 1 0 0 1 0 0 0 0 1 0 0 0 0 0 1 1 2 1 1 0 0 0 0 1 0 0 1 0 0 0 1 1 1 0 0 1 0 1 0 2 0 0 0 1 1 0 2 0 0 0 0 0 0 0 0 1 2 2 0 0 1 1 0 0 0 0 0 1 0 0 0 0 1 1 1 0 2
IND6 1 0 0 0 1 1 1 1 1 0 0 0 0 0 0 0 1 0 1 1 1 0 0 1 1 0 0 0 0 0 0 0 0 0 0 0 1 0 2 1 1 0 0 0 0 0 0 0 0 0 2 1 0 0 0 0 1 0 0 0 0 1 0 0 0 1 0 0 0 0 0 0 0 2 0 0 0 0 0 0 1 0 0 0 1 1 0 0 1 0 0 0 0 1 0 1 0 0 0 1
IND7 0 0 0 2 0 1 0 0 0 0 1 0 1 0 0 0 1 0 1 0 0 0 1 0 0 1 0 0 1 1 1 0 1 0 1 1 0 0 0 1 1 0 0 1 0 0 1 2 0 1 1 0 1 0 0 0 0 0 0 1 0 0 0 0 0 0 0 1 0 0 0 1 0 1 1 1 1 0 2 0 0 1 0 0 0 0 0 0 0 1 0 0 2 0 1 0 0 0 0 1
IND8 0 0 0 0 1 0 0 1 1 1 1 0 0 0 0 0 0 0 1 1 2 0 1 1 1 0 0 1 0 1 0 1 0 0 0 0 1 1 0 0 0 0 0 0 1 0 0 0 0 1 2 0 0 0 0 0 2 1 0 0 0 2 1 0 1 0 1 0 0 2 1 1 0 0 1 0 0 0 1 2 0 0 0 0 0 0 1 0 0 0 1 1 1 1 0 0 1 1 0 1
IND9 0 1 0 2 0 0 0 0 1 1 0 0 1 0 0 1 0 0 1 0 1 0 0 0 0 0 1 0 1 1 0 1 1 0 0 0 0 1 0 0 0 1 1 0 0 0 0 2 0 0 0 0 0 0 0 1 0 1 0 0 0 0 0 2 0 0 1 1 2 1 0 1 0 0 0 0 0 1 1 0 0 0 0 0 0 1 0 0 0 0 0 0 0 1 0 2 0 2 0 0
IND10 1 0 1 0 0 1 0 0 1 1 0 0 0 0 1 0 0 1 0 1 0 0 1 0 0 0 0 1 1 2 1 0 0 0 0 0 1 0 0 0 1 0 1 1 0 0 0 1 0 1 1 1 2 2 0 0 1 1 1 1 0 0 0 0 0 0 0 1 1 0 1 0 0 0 1 0 1 0 0 0 1 0 0 1 0 0 0 0 0 0 0 0 0 0 1 0 2 2 1 0
IND11 0 0 0 0 0 0 0 1 1 0 1 1 0 0 0 0 1 0 0 1 0 0 0 1 0 1 1 0 0 0 1 0 1 0 1 0 1 0 1 0 1 1 0 0 0 1 0 0 0 0 1 2 0 0 0 1 1 1 1 0 0 1 1 1 1 1 0 0 2 0 0 1 0 0 1 0 1 0 1 0 0 1 0 1 1 1 0 1 0 0 0 0 0 0 0 0 2 0 0 0
IND12 0 0 1 1 0 1 0 0 0 0 0 2 1 0 0 1 0 0 2 0 0 0 1 1 0 0 0 2 0 1 2 0 1 0 0 2 0 0 1 2 2 0 1 0 1 0 0 1 0 1 2 0 1 0 2 0 0 0 1 0 1 0 1 0 0 0 0 0 1 1 0 0 0 0 0 1 0 2 0 0 1 0 0 0 0 0 1 1 0 0 0 0 0 0 1 1 0 1 1 0
IND13 0 1 0 0 1 1 0 0 0 0 0 1 0 1 0 0 1 1 1 1 0 0 0 0 1 1 0 0 0 1 1 2 1 1 1 1 0 0 1 0 1 0 1 2 1 0 0 0 1 0 0 0 1 1 1 0 1 1 0 0 0 0 0 0 0 0 0 0 0 0 0 0 0 0 0 0 1 1 1 1 0 0 0 0 0 0 2 0 0 2 0 1 0 0 1 1 0 0 2 0
IND14 0 0 0 2 0 0 1 0 0 0 1 1 0 0 0 2 0 1 0 0 0 0 0 1 0 0 0 1 0 1 0 1 0 1 0 0 0 0 0 0 0 0 2 1 1 0 0 1 1 0 0 0 0 0 0 1 1 0 0 0 1 0 0 0 1 0 0 1 0 0 0 0 0 0 1 1 1 1 0 0 0 1 0 0 0 1 1 0 0 0 0 1 0 0 1 0 1 1 0 1
IND15 0 0 0 0 0 0 1 1 1 0 1 0 0 1 0 0 0 1 0 0 0 1 1 0 1 1 0 0 0 0 1 0 1 1 1 0 0 2 0 1 1 0 2 0 0 0 0 0 0 0 0 1 0 0 1 2 1 1 1 1 1 0 0 0 2 0 0 1 0 1 0 1 1 0 1 0 0 0 0 0 1 1 1 1 0 0 1 0 0 0 1 1 0 0 1 1 0 0 0 0
IND16 0 0 0 1 0 0 0 0 1 0 0 0 1 0 0 1 0 0 0 0 0 0 0 1 1 0 1 0 1 0 0 1 0 0 2 0 0 1 0 0 0 1 0 0 1 0 1 2 0 0 0 1 0 0 0 0 1 0 0 0 0 0 1 0 2 1 0 1 1 0 0 1 0 0 0 1 1 1 0 0 1 0 0 1 1 0 0 0 0 0 0 0 1 0 0 1 0 0 1 1
IND17 0 1 0 1 1 0 0 0 1 0 0 0 1 0 0 1 2 0 1 0 0 0 1 0 0 1 0 0 0 0 1 0 0 0 1 1 0 1 0 1 0 0 0 1 0 0 1 0 1 1 1 0 0 0 1 0 0 1 0 0 0 1 0 0 1 1 0 2 1 0 1 1 1 0 1 0 1 0 1 0 0 0 0 1 0 0 0 0 0 0 0 0 1 0 1 0 0 1 0 1
IND18 1 0 0 1 0 0 1 1 0 0 1 0 1 1 1 0 2 1 0 0 1 0 0 0 0 0 1 2 0 0 1 1 1 1 1 0 0 0 1 0 0 1 0 2 1 0 1 0 1 2 0 0 0 0 0 0 1 0 0 0 0 0 2 0 0 1 0 0 1 1 1 0 1 0 0 0 1 1 0 0 1 0 0 0 0 1 0 1 0 2 0 0 0 0 1 1 0 0 0 1
IND19 0 1 0 0 1 0 1 0 0 0 0 1 1 0 0 0 1 0 1 0 1 0 2 0 1 1 1 1 0 0 1 0 0 1 0 1 0 1 1 0 0 0 0 0 0 0 0 1 2 0 0 0 1 0 0 0 0 2 0 2 0 0 1 1 0 1 0 1 0 1 0 0 1 0 1 0 1 1 1 1 0 1 0 0 0 0 1 2 0 0 0 0 1 0 1 0 0 1 0 1
IND20 0 0 1 1 1 1 2 0 0 0 0 0 0 0 1 0 0 1 1 0 1 0 1 0 0 0 1 0 1 0 0 0 0 0 0 2 0 0 1 0 2 1 2 0 0 1 0 0 0 0 1 0 2 0 1 0 0 0 1 0 0 0 1 0 0 0 0 1 0 0 0 0 1 1 1 0 1 0 0 0 0 0 1 1 1 0 0 0 1 0 0 2 0 1 1 0 0 0 0 1
IND21 0 0 0 0 0 1 1 0 1 0 1 0 1 1 1 0 0 0 1 1 0 0 1 0 0 0 0 1 0 0 0 1 0 0 1 0 1 0 0 0 0 1 1 0 0 0 0 0 0 1 0 2 0 0 1 0 0 2 0 0 1 0 1 0 0 1 0 0 0 1 1 0 0 0 0 1 1 0 2 1 1 0 0 1 1 0 0 1 1 0 0 0 0 0 1 0 0 0 0 1
IND22 0 0 0 0 0 2 0 0 1 0 1 1 0 1 0 0 1 0 0 0 0 1 0 0 0 0 1 0 0 0 0 1 1 0 1 0 0 0 1 0 0 1 0 0 1 0 0 0 0 0 0 0 1 0 1 0 1 1 0 1 0 1 0 2 0 1 0 0 0 0 1 0 0 0 0 0 1 0 1 0 0 0 0 0 0 1 1 2 0 0 0 1 0 0 1 0 0 1 0 1
IND23 0 0 0 0 0 0 1 0 1 0 0 1 1 1 0 1 0 0 0 0 0 0 0 0 0 0 1 0 0 1 0 0 0 1 0 1 0 1 0 1 0 0 1 0 2 1 0 0 0 0 1 0 0 1 1 0 0 0 0 0 0 0 0 1 0 2 0 0 2 1 1 1 0 0 0 1 0 1 0 0 1 0 1 0 1 0 2 0 0 2 0 1 0 1 0 0 0 0 0 0
IND24 1 1 0 1 0 0 0 0 0 1 1 0 0 1 1 1 1 0 0 0 1 1 0 0 1 0 0 0 0 1 0 0 1 2 0 0 0 1 0 0 1 1 0 0 1 1 0 1 0 0 0 0 0 1 2 1 0 0 0 0 1 0 0 0 0 0 1 1 0 0 0 0 0 1 0 1 0 1 1 1 1 1 0 1 1 1 0 0 1 0 0 1 1 0 2 0 1 1 0 0
IND25 1 1 0 0 1 0 0 0 1 0 0 0 1 1 0 1 0 0 0 1 0 1 0 0 0 0 1 0 0 0 0 1 1 0 0 1 1 0 1 1 0 0 0 0 0 1 0 0 1 2 0 0 0 0 2 0 0 1 0 2 0 1 0 0 1 0 0 0 0 0 0 0 2 0 1 0 0 1 0 0 0 0 0 0 1 1 0 0 1 1 1 0 0 1 0 1 1 0 0 0
IND26 0 0 0 1 0 0 0 0 0 0 1 0 1 0 1 0 2 2 0 1 0 0 0 1 2 0 1 2 0 0 0 0 0 0 2 1 0 0 0 0 1 0 2 0 0 0 0 1 0 0 0 1 0 0 0 1 0 0 1 0 0 0 0 0 0 1 1 1 0 0 1 1 1 0 0 0 0 1 0 1 0 1 1 0 0 0 0 0 1 0 0 0 0 0 2 0 0 1 1 0
IND27 1 0 0 1 0 0 0 0 0 0 1 1 2 0 1 0 0 0 1 0 0 1 1 0 1 1 0 0 1 1 2 1 0 1 1 0 2 1 1 1 1 2 1 1 0 0 1 0 0 0 0 1 1 0 1 0 1 1 0 0 0 0 0 0 1 1 2 0 0 1 0 1 0 1 1 0 1 0 0 0 0 0 1 0 0 0 1 0 0 0 0 0 0 1 0 0 2 0 0 1
IND28 1 0 1 0 0 0 1 1 1 0 0 1 0 0 1 0 1 1 1 0 0 0 1 0 0 0 0 0 0 0 0 1 1 0 0 1 1 1 0 0 0 0 0 0 1 0 0 1 0 1 0 1 0 0 1 0 0 1 0 0 0 0 0 0 0 0 0 0 2 1 0 0 0 0 0 0 0 0 1 1 0 0 1 0 1 0 0 0 0 2 1 0 0 1 0 0 0 1 2 0
IND29 1 0 2 0 0 0 0 1 0 1 0 0 1 1 1 1 0 0 0 1 1 0 0 0 2 1 0 0 0 0 0 0 2 1 1 0 1 0 0 0 1 0 0 1 0 1 0 0 0 0 0 0 0 0 1 0 0 0 0 1 0 0 0 2 0 2 1 0 0 0 0 0 1 0 0 0 0 0 0 0 1 0 0 0 1 0 0 1 0 1 0 1 0 1 0 1 1 0 0 0
IND30 0 1 1 1 0 0 0 0 1 0 0 2 0 0 0 1 0 0 2 1 0 0 0 1 0 0 0 1 0 0 1 1 0 1 0 0 0 0 0 0 1 0 0 0 0 0 1 1 0 1 0 2 0 2 1 0 1 0 1 0 0 1 0 1 0 0 0 1 0 0 0 1 0 0 1 2 1 0 0 0 0 0 0 0 0 2 0 0 1 1 0 1 0 0 0 0 0 1 0 1
IND31 2 0 1 1 1 0 0 0 0 1 0 0 0 1 0 0 1 1 0 0 0 0 0 1 0 0 0 0 0 1 0 0 0 0 0 0 0 0 2 1 0 0 0 1 1 0 0 0 0 0 1 0 0 0 0 0 0 1 0 0 1 1 0 0 1 1 0 1 0 1 0 1 1 0 1 2 0 1 1 0 1 1 1 0 0 1 0 1 1 0 1 1 0 0 1 0 0 0 0 1
IND32 0 0 1 0 0 1 0 0 0 0 0 0 0 0 0 0 0 0 0 0 1 0 0 0 0 0 0 1 0 0 1 1 0 1 0 0 0 1 0 0 0 0 0 0 0 0 0 0 0 0 1 0 1 1 0 0 0 0 2 2 1 1 1 1 1 0 1 1 1 0 0 1 0 0 0 0 0 0 0 0 0 0 1 0 2 0 1 0 1 1 0 0 1 0 1 1 0 1 1 0
IND33 1 0 0 0 0 0 0 1 0 0 1 0 1 1 0 0 0 1 0 0 0 0 1 1 1 0 0 1 0 1 0 0 0 1 0 0 1 0 0 0 1 0 0 2 0 1 0 0 0 0 0 0 0 0 0 1 1 0 0 0 1 0 0 1 0 0 1 0 0 0 1 0 0 0 0 0 1 0 1 1 1 0 0 0 1 0 0 1 0 0 1 0 0 1 0 1 0 0 1 1
IND34 0 0 1 0 0 1 1 0 0 0 1 0 0 1 0 1 1 0 0 0 0 1 1 0 0 0 0 0 1 0 0 0 1 0 0 2 1 0 0 1 0 2 0 0 0 0 0 0 0 0 1 1 0 1 1 0 2 1 0 0 0 0 0 1 1 0 1 0 0 1 0 0 0 0 0 0 1 0 0 0 1 0 1 0 1 1 0 0 0 1 0 0 0 0 0 0 2 0 0 0
IND35 0 0 0 1 1 0 0 0 0 0 0 0 0 0 1 0 0 1 1 1 0 1 0 0 0 0 1 0 0 0 0 1 0 1 0 1 0 0 1 0 0 2 1 1 1 0 0 1 1 0 0 1 0 0 1 1 1 0 0 0 1 0 0 1 0 0 0 1 0 2 0 1 1 0 0 0 0 0 1 0 0 1 0 0 1 1 0 0 1 0 1 1 1 0 0 0 1 0 0 1
IND36 1 0 1 0 0 1 1 1 0 0 0 0 0 1 0 0 2 1 2 0 0 1 0 0 0 1 0 0 0 0 0 0 0 0 0 1 1 0 0 0 0 0 0 0 0 0 1 1 1 1 1 1 0 1 0 0 0 2 1 0 1 0 0 0 1 1 0 1 0 1 1 0 1 1 0 0 0 1 0 0 2 0 0 0 0 0 0 1 1 1 0 1 1 1 2 0 0 1 0 0
IND37 1 1 0 0 1 0 1 1 0 0 1 0 0 1 1 0 0 0 0 0 0 1 0 0 0 0 0 0 0 0 0 0 1 0 1 2 0 0 0 0 1 1 0 0 0 0 2 0 1 0 2 0 0 0 0 0 0 0 0 0 0 1 0 1 0 0 0 0 1 1 1 1 1 0 1 1 0 0 0 0 0 0 0 1 0 0 0 1 0 0 1 1 1 1 0 0 0 0 1 1
IND38 1 0 0 0 1 0 0 0 0 1 0 1 0 0 0 0 1 1 0 1 0 1 1 1 1 0 1 0 1 0 0 1 1 0 1 0 0 2 1 0 0 1 2 0 1 0 1 1 0 1 1 0 1 1 1 0 1 1 0 0 1 1 0 1 1 0 0 1 0 1 0 1 1 1 2 0 1 0 1 1 0 0 0 0 1 0 2 0 0 0 1 1 1 0 0 0 0 0 1 0
IND39 0 1 1 0 0 1 1 0 1 1 0 0 2 0 0 1 1 1 1 1 1 1 1 1 0 1 0 1 0 1 0 0 0 0 0 1 1 0 0 1 0 1 0 0 1 0 0 0 0 0 0 0 2 0 0 0 0 0 1 1 2 0 1 0 1 0 1 0 1 1 0 1 1 1 1 1 0 0 1 0 0 1 0 0 0 0 0 1 2 0 0 0 0 1 0 0 0 0 1 0
IND40 0 1 1 1 1 1 0 1 0 0 0 1 0 1 1 1 0 0 0 1 1 0 1 0 0 1 0 0 1 0 1 0 1 1 0 0 0 0 0 0 0 0 0 0 1 0 0 0 0 0 1 0 1 0 1 1 0 0 1 1 1 0 0 0 1 0 0 0 0 1 0 0 0 0 0 0 0 1 1 0 1 0 0 0 1 0 0 0 0 0 0 0 2 1 0 1 1 1 1 0
IND41 0 0 1 1 2 0 1 0 1 0 0 0 0 0 0 0 1 1 1 1 0 0 1 1 1 2 0 1 0 0 2 1 2 0 1 1 0 0 1 0 0 0 0 1 0 0 0 2 0 0 0 1 1 0 0 0 0 0 0 1 0 0 1 1 0 0 0 1 0 1 0 2 1 1 1 0 0 0 0 1 0 1 0 0 0 0 1 1 0 0 0 1 0 0 0 0 1 1 0 1
IND42 0 0 1 1 1 0 1 2 0 0 1 1 1 1 1 1 1 0 1 1 0 1 1 1 1 0 0 0 0 0 0 0 0 0 0 1 0 0 0 0 1 0 2 1 0 0 0 1 1 0 0 1 1 0 0 0 0 2 0 0 1 0 0 0 0 0 1 0 1 0 0 0 0 1 1 0 1 1 0 1 1 0 2 1 1 1 0 1 0 1 0 0 0 0 0 0 0 0 1 1
IND43 0 0 0 0 1 1 1 1 0 0 0 0 0 0 1 0 0 0 0 0 0 2 0 0 0 0 1 0 1 0 0 0 0 0 0 0 0 0 1 0 0 1 1 0 0 0 0 0 0 1 0 0 0 1 0 1 1 0 0 0 0 0 0 1 1 0 1 0 1 0 1 0 1 0 0 0 0 0 0 1 0 1 0 1 0 0 0 1 1 0 0 0 0 1 0 0 0 0 0 0
IND44 0 1 0 1 0 1 0 0 1 1 0 1 1 1 1 0 1 0 0 1 0 0 1 1 0 0 0 0 0 0 0 1 0 0 1 1 1 0 1 1 0 0 0 0 2 0 0 0 0 1 0 0 0 1 0 0 0 0 1 0 0 0 0 1 1 0 0 1 0 1 1 1 2 0 0 0 1 0 0 0 1 0 0 0 1 0 1 0 0 1 1 1 0 0 2 0 0 0 1 0
IND45 0 0 1 1 1 0 0 1 0 0 0 1 1 1 1 1 0 2 0 0 0 0 2 0 1 0 0 1 1 0 0 0 1 0 0 0 0 1 1 1 1 0 0 1 1 0 0 0 0 1 0 0 0 1 0 0 0 0 0 1 0 1 0 0 0 1 0 0 1 0 1 0 0 0 1 0 0 0 0 1 0 0 1 0 0 0 0 0 0 0 0 1 0 1 0 2 0 0 1 1
IND46 1 0 0 0 0 0 0 0 0 0 0 0 1 0 0 0 2 0 0 0 1 1 0 1 0 0 0 0 0 0 1 0 0 1 0 0 0 0 1 1 1 1 0 0 0 0 0 0 1 1 0 0 0 0 1 0 1 0 0 0 1 0 0 0 0 1 0 1 0 1 0 0 0 1 0 0 0 1 0 0 1 0 1 0 0 1 0 0 1 0 1 0 0 0 0 0 1 0 1 1
IND47 0 0 0 0 0 0 0 1 1 0 1 0 1 0 1 0 0 0 0 0 1 0 1 1 1 1 2 1 0 1 0 0 1 0 1 0 0 1 0 1 0 1 0 1 0 0 1 1 0 1 0 1 1 0 0 0 1 0 0 0 0 0 0 0 2 1 1 0 1 1 0 0 0 1 0 1 0 0 1 0 1 1 0 0 1 1 0 1 1 1 1 0 1 1 0 0 1 0 0 0
IND48 0 0 0 1 1 0 1 1 0 0 0 0 2 1 0 1 0 0 1 1 2 1 0 1 0 1 1 0 1 0 2 0 1 0 1 0 1 0 1 0 0 0 1 0 0 0 1 2 1 0 0 0 0 0 0 1 0 0 0 1 2 0 0 0 1 0 1 0 0 0 0 0 0 0 0 1 0 1 0 1 1 0 0 0 0 0 0 0 2 1 0 0 1 0 1 0 1 0 0 1
IND49 1 1 1 0 0 1 1 0 0 1 1 1 0 1 0 0 0 0 1 1 1 1 1 0 0 0 0 0 1 0 0 0 0 0 0 1 0 0 0 0 0 0 0 1 0 1 1 1 0 1 1 0 0 0 1 1 0 2 0 0 0 1 0 1 2 1 1 1 0 1 0 0 0 0 0 0 0 0 0 0 1 0 0 1 0 0 1 0 1 2 0 1 0 0 0 0 0 1 0 1
IND50 0 0 0 1 1 1 1 0 0 1 0 0 0 0 0 0 0 0 0 1 0 0 1 1 1 0 0 0 0 1 0 1 0 1 0 1 1 0 0 0 1 1 0 0 0 0 0 0 0 2 0 0 0 0 1 1 0 0 1 0 0 1 0 0 1 1 2 1 1 0 0 1 0 0 1 0 0 1 0 1 0 0 0 1 0 0 1 1 0 1 1 1 0 1 0 0 0 0 0 0
IND51 1 1 0 2 0 0 0 0 0 0 0 0 0 1 0 0 1 0 0 1 1 0 1 0 0 0 1 0 0 1 1 0 1 1 2 0 1 1 1 1 0 0 1 0 1 0 0 0 0 0 0 1 0 0 0 0 1 1 0 0 0 1 1 1 0 1 0 0 0 1 1 0 0 0 1 0 1 0 0 0 1 0 1 0 1 0 0 0 0 0 1 1 1 1 1 0 1 0 0 2
IND52 1 0 0 1 1 0 2 1 0 1 0 0 0 1 1 1 1 1 0 0 0 0 1 0 0 0 0 0 0 0 0 0 0 0 1 0 1 0 1 0 0 0 0 2 0 0 1 0 0 0 1 0 0 1 0 1 0 1 0 0 0 0 1 0 1 0 0 0 1 1 1 0 0 0 0 1 0 0 0 0 0 2 0 0 1 1 0 2 2 1 0 0 0 0 1 0 0 1 0 1
IND53 0 1 1 0 1 0 0 0 0 2 1 0 1 0 0 1 0 0 2 0 2 0 1 0 0 0 0 0 1 1 0 1 1 0 0 0 1 0 0 0 0 1 0 0 0 1 0 1 1 0 1 1 0 1 2 1 2 1 1 0 0 0 1 0 0 0 0 1 0 1 0 0 1 0 0 1 0 0 0 1 1 0 2 1 1 1 0 1 0 0 0 0 0 0 0 0 0 0 1 0
IND54 0 1 0 1 0 2 0 1 0 0 0 1 1 0 1 1 1 0 0 1 0 0 0 1 1 0 1 1 0 0 0 1 0 0 0 1 0 0 1 0 0 0 0 0 0 0 2 0 0 1 0 1 1 0 0 0 1 0 0 0 0 1 0 0 1 0 1 0 0 0 1 1 0 0 0 0 1 0 1 0 1 1 0 0 1 0 1 0 0 1 0 0 1 1 0 0 0 1 0 1
IND55 1 0 1 1 0 0 0 0 1 0 0 0 0 0 0 1 0 1 0 0 2 0 0 2 0 1 1 1 0 0 0 0 0 1 1 1 1 0 1 0 1 0 0 0 1 0 0 1 1 0 0 0 0 0 0 1 1 0 0 1 0 0 1 0 2 0 0 0 0 0 0 1 0 1 0 0 0 0 0 1 1 1 1 0 1 1 0 0 1 1 0 0 1 0 0 1 0 1 0 1
IND56 0 1 0 0 0 0 0 1 0 1 0 0 0 2 0 0 0 1 1 1 1 1 1 0 1 0 0 0 1 1 1 0 0 0 0 1 0 2 0 0 1 0 0 0 0 0 1 0 0 0 0 1 0 0 0 1 0 0 0 0 0 0 1 0 0 1 1 0 1 0 0 1 0 0 0 2 0 0 0 1 0 0 0 0 1 0 1 0 0 1 1 0 0 0 0 0 0 0 0 0
IND57 0 0 0 0 0 1 1 1 0 0 0 0 0 0 1 0 0 0 1 1 1 0 0 1 0 1 0 1 0 0 0 1 0 0 1 0 1 0 2 0 0 0 1 1 1 1 0 2 1 1 1 0 1 0 0 0 0 0 0 1 0 1 1 0 0 1 2 0 0 0 0 0 0 0 0 0 1 0 1 2 0 1 0 1 0 0 1 0 0 0 0 0 1 1 0 0 1 0 0 0
IND58 1 0 0 0 2 0 2 1 1 1 0 1 1 1 1 1 0 0 1 1 0 0 0 0 1 1 0 0 0 1 0 1 1 0 0 0 1 1 0 0 0 0 0 0 0 0 1 1 1 0 1 0 0 0 0 1 0 1 0 0 2 0 1 0 1 1 0 1 0 1 1 0 0 1 0 0 0 0 0 0 1 0 0 0 0 0 0 0 0 1 0 0 0 0 1 1 0 0 0 1
IND59 0 1 0 0 0 0 0 0 0 0 0 0 2 1 1 0 1 0 0 0 0 0 0 1 0 0 0 0 0 0 0 0 0 1 0 0 1 0 0 1 0 1 2 1 0 0 1 0 0 1 1 1 0 0 1 0 1 1 0 1 1 0 0 0 0 1 0 0 1 0 1 0 1 0 0 0 0 0 1 0 0 0 0 0 0 1 1 0 1 1 0 1 0 0 0 0 0 0 1 1
IND60 0 0 1 0 0 1 0 0 0 0 0 0 0 2 0 1 0 1 0 1 1 1 0 0 1 1 1 0 0 0 0 1 2 1 0 0 1 0 0 0 0 1 0 0 0 1 0 1 0 1 0 2 0 1 0 1 0 0 0 1 1 0 0 0 0 0 1 0 1 1 0 1 0 0 0 0 0 2 0 0 0 0 0 1 0 0 0 1 2 0 0 1 0 0 0 0 0 0 0 0
IND61 0 1 1 0 0 0 0 0 0 0 0 0 0 0 1 0 0 0 1 0 0 1 1 0 0 0 0 0 0 0 0 0 0 0 2 0 0 0 0 0 1 1 0 0 0 0 0 1 0 1 0 0 1 0 0 1 0 0 0 1 0 0 0 0 0 1 0 0 0 1 1 1 2 1 0 0 0 0 0 0 0 0 1 0 0 1 1 0 0 0 0 1 0 2 1 0 1 0 0 0
IND62 0 1 1 1 0 0 0 2 1 1 2 0 0 0 0 1 1 1 1 0 0 1 0 0 1 1 0 1 0 0 0 1 0 0 1 1 0 1 0 1 0 1 0 1 1 0 0 0 1 0 1 1 0 0 1 0 0 0 0 0 0 0 1 0 0 0 0 1 0 0 0 1 1 1 0 0 0 0 0 0 1 0 0 1 0 0 0 0 2 1 0 1 0 0 1 0 1 0 0 1
IND63 0 0 0 1 2 0 0 1 0 1 1 0 1 0 0 0 0 0 0 1 0 1 0 0 1 0 0 0 1 0 0 0 0 0 1 0 0 0 0 0 0 0 0 0 0 0 1 0 0 1 0 0 0 0 0 0 0 0 0 0 0 0 0 0 1 0 1 0 0 0 0 1 0 2 1 1 0 0 0 0 0 0 1 0 0 2 1 2 0 0 0 0 0 0 0 1 0 1 1 0
IND64 0 0 0 0 1 0 1 0 1 0 1 0 1 0 0 1 0 0 1 1 0 1 0 0 0 0 0 0 1 1 1 0 0 1 0 1 0 0 0 0 1 0 0 1 1 0 0 2 0 0 2 0 1 0 0 1 0 0 0 0 1 0 0 0 1 1 0 0 1 0 0 1 0 0 0 1 1 0 1 2 1 1 1 2 0 0 0 1 0 1 0 0 0 0 1 0 0 0 1 0
IND65 1 0 1 1 1 1 0 1 0 0 0 0 0 0 1 0 0 1 1 0 0 0 0 0 1 2 1 1 1 1 0 0 1 0 2 0 0 1 0 1 0 0 0 0 1 0 0 0 1 0 1 0 0 1 0 0 0 2 0 1 0 1 0 0 1 1 0 1 0 1 0 1 1 1 0 1 0 0 0 1 1 0 0 0 0 0 0 1 0 1 1 0 1 0 0 1 0 1 1 0
IND66 1 0 1 1 0 0 0 0 1 0 0 0 2 0 0 1 1 0 0 0 0 0 0 0 1 0 0 1 0 0 0 0 0 0 1 0 0 1 0 0 1 0 1 0 1 0 0 0 0 0 0 1 1 0 1 0 1 0 1 0 2 0 0 0 0 0 1 0 0 1 0 0 0 1 2 0 1 1 0 0 1 1 0 0 0 0 0 1 0 0 0 1 1 0 0 0 0 0 0 0
IND67 0 1 0 1 0 0 0 0 0 0 1 1 1 0 1 0 1 0 0 1 0 0 0 1 0 1 0 2 1 1 0 0 2 0 1 0 0 0 1 1 0 1 2 2 0 1 0 1 2 1 0 0 0 0 0 0 0 0 0 1 1 0 1 0 0 0 0 1 0 0 0 0 1 0 1 0 0 0 0 1 0 0 0 1 2 0 1 0 1 1 0 0 1 0 1 0 0 1 1 0
IND68 1 0 1 1 0 2 1 1 0 0 1 1 0 1 1 0 0 0 0 0 0 1 0 0 0 1 1 0 1 0 1 0 2 2 0 0 1 0 0 1 0 1 0 1 1 0 0 0 0 1 0 1 0 0 0 0 0 0 1 1 0 0 0 0 0 1 0 0 2 1 1 0 0 1 1 0 0 0 1 0 0 0 1 0 1 0 0 0 0 0 1 0 0 0 1 1 0 1 2 0
IND69 0 1 0 1 0 0 0 1 0 0 0 0 0 0 0 0 1 0 0 0 1 1 1 0 0 0 2 0 1 1 1 0 1 0 0 1 1 1 1 0 0 0 1 1 1 0 0 1 0 0 0 1 0 0 1 1 0 0 1 0 0 0 0 0 1 0 0 1 1 1 1 0 1 0 0 0 1 0 0 0 0 0 0 1 0 0 0 1 1 0 1 1 1 1 0 0 1 1 1 1
IND70 0 0 1 0 0 0 2 0 0 1 0 0 1 0 0 0 0 0 0 0 0 1 0 1 0 0 0 0 0 1 0 0 0 1 0 0 1 0 1 0 0 0 1 0 1 0 0 0 1 0 1 0 0 1 0 0 0 0 1 1 0 2 1 0 1 0 0 2 0 0 1 2 0 0 0 0 1 1 1 0 0 0 0 0 1 1 1 0 0 0 0 0 1 0 0 0 0 0 0 1
IND71 0 1 0 1 0 1 0 0 0 1 0 0 1 2 0 1 0 1 0 0 0 0 0 0 0 0 0 0 0 0 0 0 0 0 0 0 0 1 2 0 1 1 0 1 0 0 0 0 1 0 0 1 0 0 0 0 0 0 1 0 0 0 0 0 2 1 0 0 0 2 0 1 0 0 0 0 0 0 1 0 1 1 2 1 1 0 0 1 0 0 0 0 1 0 0 0 1 0 0 0
IND72 0 2 1 0 0 2 0 0 0 0 0 1 0 0 0 0 0 0 1 0 0 0 1 1 1 1 0 0 0 1 0 2 0 1 0 1 0 0 0 0 0 1 2 1 0 1 0 1 1 0 1 0 0 2 0 0 0 0 1 0 0 1 1 0 0 0 0 0 1 0 1 0 0 0 0 0 1 1 0 1 0 1 0 0 0 1 0 0 1 0 2 0 1 1 1 0 0 1 0 1
IND73 1 1 0 0 1 1 2 1 0 0 0 1 0 0 1 0 0 0 0 1 0 0 0 1 1 1 0 1 0 1 0 1 0 0 0 1 0 1 0 0 0 1 0 1 0 0 1 0 0 0 2 1 0 1 0 1 2 0 1 0 0 0 0 1 0 0 0 0 1 0 0 1 2 0 1 0 1 0 1 0 2 0 0 0 0 1 0 0 0 0 0 0 0 1 0 0 1 0 0 0
IND74 0 2 1 0 1 1 0 1 0 0 0 1 0 1 0 0 0 0 1 0 0 1 0 1 1 0 1 1 0 0 0 0 0 0 0 1 0 0 2 0 1 0 1 1 0 1 0 1 0 0 1 1 2 1 2 0 0 1 2 1 0 0 0 1 0 0 0 0 1 0 0 1 0 0 1 0 0 0 0 1 1 0 0 0 0 0 1 0 0 0 0 1 0 0 0 1 1 0 0 1
IND75 1 1 2 1 1 1 0 0 0 0 1 0 0 1 1 0 1 1 0 0 0 0 1 0 1 1 1 1 2 1 0 1 0 1 0 1 1 0 0 0 1 0 1 0 0 1 1 1 0 0 0 1 1 0 1 0 0 0 0 0 1 0 1 0 0 1 1 0 0 0 1 0 1 1 0 0 1 0 1 0 0 1 0 0 0 1 0 2 2 0 1 0 0 0 0 0 0 1 1 0
IND76 1 1 0 1 1 1 0 1 0 0 1 0 0 0 0 0 0 1 1 1 0 0 1 1 1 0 2 0 0 0 0 1 1 0 0 0 0 1 0 0 0 1 0 0 0 1 1 0 0 0 0 0 0 1 0 0 1 0 1 1 0 0 0 0 1 1 0 0 1 1 0 0 0 0 0 0 0 0 1 1 0 1 0 1 0 0 0 0 0 1 0 0 0 1 1 0 1 1 1 2
IND77 0 0 0 1 1 0 0 0 0 0 1 0 0 1 1 1 0 0 1 0 0 0 0 1 0 2 0 0 1 0 0 0 0 0 0 2 0 0 0 0 0 0 0 0 0 0 2 1 2 0 0 0 0 1 0 1 0 0 0 0 1 1 1 0 0 1 1 0 1 0 1 0 1 0 1 0 1 0 0 0 1 1 0 2 1 0 1 1 1 0 1 0 0 0 0 0 1 0 0 1
IND78 1 1 0 0 0 1 1 0 0 0 2 1 0 1 0 0 0 0 2 1 0 0 0 2 0 0 1 2 0 0 1 0 1 1 0 0 1 1 0 1 0 0 0 0 0 1 0 0 1 0 0 0 1 0 0 1 0 0 1 1 1 0 0 2 0 0 0 1 1 0 1 0 1 0 0 0 1 0 1 0 1 0 0 1 1 0 1 0 1 1 0 0 0 0 0 0 0 0 0 1
IND79 1 0 0 0 0 2 0 0 1 0 1 0 0 0 0 1 1 1 0 0 1 0 0 0 1 1 0 0 1 0 0 0 0 0 0 1 0 0 0 0 0 0 0 0 1 1 2 0 0 0 0 0 1 0 0 0 1 1 0 0 1 0 0 0 0 0 0 1 1 0 0 0 2 0 1 2 1 1 0 0 1 0 0 0 0 1 0 0 0 0 0 0 0 0 0 1 1 0 0 0
IND80 0 0 0 0 0 0 1 1 1 0 0 0 0 0 0 0 1 2 0 0 0 1 0 0 0 1 0 1 0 0 1 0 1 0 1 1 0 0 0 0 1 0 0 2 0 0 0 1 0 0 1 1 0 0 0 0 0 1 1 1 2 0 0 1 0 0 0 0 0 1 0 0 0 1 0 0 0 0 0 0 0 0 1 0 1 0 0 0 0 0 1 1 0 0 0 1 0 0 1 0
IND81 2 1 0 1 0 0 0 0 0 1 1 0 0 1 0 1 1 1 0 0 0 0 1 0 0 0 1 0 0 0 2 0 0 0 0 0 0 0 1 0 2 0 0 1 1 0 0 0 0 0 0 0 1 0 0 1 0 2 0 0 0 0 0 1 1 1 0 1 1 1 1 1 0 1 0 1 0 0 0 1 0 0 1 2 0 0 0 1 0 0 0 0 0 1 1 0 0 1 1 1
IND82 1 0 1 0 1 0 0 0 0 0 0 2 0 0 0 0 2 0 0 1 0 0 1 0 1 1 1 0 1 0 2 0 0 1 0 2 1 0 0 0 0 1 1 2 1 0 1 0 2 1 1 1 0 0 0 0 1 1 0 2 1 1 0 1 1 1 0 1 0 1 1 0 0 0 0 0 1 1 0 0 0 0 0 1 1 1 1 0 0 1 0 1 0 0 1 1 0 0 0 1
IND83 0 1 0 1 1 0 0 0 2 1 1 0 1 1 0 0 1 0 0 0 0 0 1 1 0 0 1 0 2 0 1 0 1 1 0 1 1 0 1 0 1 1 0 1 1 0 0 0 0 0 0 0 0 1 0 0 1 0 0 0 0 0 1 0 1 0 0 0 1 0 0 0 1 0 0 1 0 0 1 1 0 0 0 1 0 1 0 0 0 0 0 1 1 1 0 1 2 0 0 0
IND84 2 0 0 0 0 0 0 0 0 0 0 0 2 0 0 0 1 0 0 0 0 1 1 0 0 1 1 1 0 1 0 0 0 0 0 0 0 0 0 0 1 1 0 0 1 0 0 1 0 1 0 1 0 0 0 0 1 0 1 0 1 1 0 1 0 0 0 0 1 0 0 0 0 1 2 0 1 0 1 0 0 0 1 1 0 0 1 0 1 0 1 1 1 0 1 0 1 0 0 1
IND85 1 0 1 1 0 1 0 0 2 0 0 0 0 0 1 0 1 0 0 1 0 0 1 2 0 1 0 0 0 1 0 0 0 0 0 0 1 0 0 0 0 1 1 0 1 0 0 1 2 1 0 0 0 0 0 1 0 0 0 2 1 0 1 2 0 1 0 0 0 2 1 0 1 1 0 1 0 1 0 0 0 0 1 0 0 1 0 0 1 1 0 0 1 0 0 0 0 1 1 0
IND86 0 0 1 0 0 1 0 1 0 1 0 0 0 1 1 0 0 1 0 0 0 0 0 1 1 0 0 1 0 0 1 0 0 0 0 1 0 0 2 0 1 0 0 0 0 1 1 1 0 0 1 0 0 0 0 0 1 0 1 1 0 1 0 0 1 0 0 0 1 0 0 0 0 1 1 0 0 0 1 0 0 1 0 0 1 0 0 1 0 0 1 0 1 1 0 0 1 0 0 0
IND87 1 0 1 1 0 1 1 0 0 1 1 0 0 0 0 0 2 0 0 0 0 0 0 1 0 2 0 0 0 0 0 1 2 1 0 1 0 2 1 0 1 0 0 0 0 1 0 0 1 0 1 0 0 0 0 0 1 0 0 1 0 0 0 0 0 1 1 0 0 0 1 0 0 0 0 1 0 2 0 0 2 0 1 2 1 0 1 1 1 1 0 0 0 2 0 1 0 0 0 0
IND88 1 0 1 0 0 1 0 0 1 1 1 0 0 0 0 0 0 0 1 0 1 1 0 1 1 0 1 1 2 0 2 0 0 0 0 0 1 1 1 1 1 2 0 1 1 1 0 0 1 2 1 0 0 0 0 0 0 0 1 1 1 0 0 0 1 1 1 0 1 1 0 0 1 1 1 0 1 1 0 0 0 1 0 0 0 0 1 0 0 1 0 0 1 0 1 0 1 0 1 0
IND89 1 0 0 0 2 1 0 0 1 0 0 0 0 0 0 0 0 0 0 1 0 1 1 0 1 0 0 0 0 0 0 0 0 1 0 1 1 2 0 0 0 0 1 1 0 1 1 1 0 0 0 1 0 0 0 0 0 0 1 1 0 1 0 1 0 0 0 0 1 0 0 1 1 0 0 0 1 1 0 0 1 0 0 1 0 0 1 1 2 1 0 0 0 1 0 0 1 0 1 0
IND90 0 1 0 1 1 0 1 0 0 1 0 0 0 1 0 0 0 0 2 0 0 1 1 0 0 0 1 1 1 0 0 0 1 0 0 1 0 0 0 1 0 0 1 0 2 0 1 0 0 0 0 1 0 0 1 0 0 0 1 1 1 1 1 0 0 1 0 0 1 0 0 1 0 1 0 0 1 0 1 0 0 0 0 2 0 0 1 0 1 0 1 0 1 0 0 0 0 0 0 0
IND91 0 0 0 0 2 0 0 0 1 1 1 0 1 1 0 0 0 0 0 0 0 0 0 0 0 0 0 1 1 1 0 0 0 0 0 1 1 0 1 1 1 0 0 1 0 1 0 0 0 0 0 0 0 0 2 0 1 0 0 1 1 0 0 0 0 1 0 0 0 1 1 0 0 0 1 0 0 2 1 1 0 1 2 0 0 1 0 0 0 0 0 0 2 0 0 0 1 0 1 1
IND92 1 0 0 0 0 1 1 1 0 0 1 0 0 1 1 0 0 0 0 0 0 0 1 1 0 0 0 1 0 0 0 0 0 1 1 1 0 1 0 1 1 0 0 1 0 1 0 1 0 0 0 1 0 0 1 0 0 1 0 0 0 0 0 0 0 1 0 0 0 1 0 0 0 1 1 1 0 1 1 1 0 0 0 1 0 0 1 0 1 0 0 0 0 0 0 0 0 1 0 0
IND93 1 0 1 0 0 1 1 0 1 1 1 0 0 0 0 0 0 0 1 0 1 0 1 0 0 0 0 0 1 1 1 1 1 0 1 1 0 0 0 2 0 0 0 0 0 1 0 1 1 0 0 1 0 0 1 0 0 1 1 1 1 0 1 0 0 0 0 0 0 0 1 0 0 0 1 0 0 1 1 0 1 1 0 0 0 0 0 0 0 0 0 2 0 1 0 2 0 0 2 0
IND94 0 0 1 1 1 0 0 0 0 1 0 0 0 0 2 1 0 0 1 0 0 1 0 0 0 0 1 0 0 0 0 1 1 0 0 0 0 0 0 0 0 0 1 0 0 0 0 0 0 0 1 1 0 0 0 1 0 0 0 0 0 0 0 0 0 1 1 0 1 1 1 0 0 0 2 0 0 0 1 0 1 1 0 0 0 0 0 1 1 0 0 2 0 0 0 0 0 0 1 1
IND95 1 0 0 0 0 0 0 0 1 1 0 1 0 0 1 0 1 1 0 0 0 0 0 0 1 0 1 1 0 0 0 1 0 0 0 1 0 0 0 0 0 2 0 0 0 0 0 0 0 0 1 0 0 1 0 0 1 0 1 1 0 1 1 0 0 0 1 0 0 0 1 0 0 0 2 1 1 0 1 1 0 0 1 0 0 1 1 0 0 0 0 0 0 0 0 1 2 0 0 0
IND96 0 0 0 1 0 0 1 0 1 0 0 0 1 0 0 0 1 0 0 0 1 0 0 1 0 0 1 0 0 0 1 0 0 0 0 0 0 0 0 0 0 0 1 2 0 0 0 0 1 1 2 0 0 0 0 0 0 1 1 0 0 0 0 2 1 0 0 0 1 1 0 0 0 1 0 1 0 0 0 0 0 1 1 0 1 0 1 0 0 1 2 0 0 0 0 0 0 0 0 1
IND97 0 1 0 0 0 0 0 1 1 1 0 0 1 0 0 0 0 1 0 0 0 0 0 0 0 1 1 0 0 0 0 1 0 0 1 1 1 0 0 0 1 1 0 0 0 0 2 1 0 0 0 1 0 0 0 0 1 1 1 0 0 0 0 1 0 1 1 0 0 1 2 0 1 0 0 1 1 1 1 1 1 1 0 0 0 0 1 0 1 0 0 0 1 1 1 0 0 0 0 0
IND98 0 1 1 0 0 1 0 1 0 0 0 0 1 1 1 0 0 1 0 1 0 0 1 0 0 0 0 1 0 2 1 1 1 0 1 1 0 2 1 1 0 1 1 0 0 0 0 0 0 0 1 1 0 0 1 0 0 2 0 0 0 2 1 0 0 0 0 0 1 0 0 1 0 0 0 0 0 0 0 0 1 0 0 1 1 1 0 1 0 0 0 0 1 1 0 0 0 0 0 0
IND99 1 0 1 0 0 0 0 0 0 0 0 0 1 1 0 0 0 0 0 0 0 0 1 0 0 0 0 1 1 0 1 0 0 0 0 1 0 1 1 0 1 0 0 0 1 0 0 1 2 0 0 0 0 2 0 0 1 0 0 0 0 0 0 1 1 1 0 1 0 0 1 0 0 1 2 1 0 2 0 1 0 0 1 0 1 0 0 1 0 0 0 1 0 0 0 1 0 0 0 0
IND100 0 0 0 1 0 1 0 1 0 1 1 1 0 0 1 0 2 2 0 0 1 1 0 0 0 0 0 0 0 0 0 0 0 1 1 0 0 0 0 0 0 0 0 1 1 0 0 1 1 0 1 0 1 1 0 0 0 0 0 0 1 0 2 0 0 0 0 0 0 0 0 0 0 1 0 0 0 0 0 0 1 0 2 0 0 0 0 1 0 0 1 0 1 1 0 0 0 1 0 0
IND101 1 0 0 0 0 0 0 0 0 0 1 0 0 1 0 0 2 0 0 1 0 0 0 0 1 0 0 0 1 0 0 1 0 1 0 0 1 1 0 1 0 0 0 0 0 0 0 0 1 0 1 1 0 0 0 0 0 0 0 0 0 0 1 1 0 1 1 0 0 0 0 0 0 0 0 2 1 0 0 0 0 0 1 1 1 1 0 0 0 0 1 0 1 1 1 0 0 0 0 0
IND102 1 0 1 0 0 0 0 0 0 1 0 1 0 1 1 1 0 0 1 0 0 0 0 0 0 0 0 1 2 0 0 1 1 0 0 0 0 1 0 1 0 1 0 1 1 0 0 1 1 1 0 1 0 0 1 0 0 0 0 0 0 0 1 1 1 1 1 1 2 2 1 1 1 0 1 0 1 0 0 0 0 0 0 0 1 0 2 0 0 0 0 0 1 1 0 0 1 1 0 0
IND103 1 1 1 0 0 2 0 1 0 1 0 0 0 1 0 1 0 1 1 0 1 0 1 0 0 1 0 1 2 0 0 1 0 1 0 2 0 0 0 0 0 1 0 1 2 0 0 1 1 0 2 1 0 0 0 1 0 1 1 1 0 0 0 1 1 0 1 0 1 1 1 0 0 1 1 1 1 1 0 1 0 1 2 0 0 1 0 0 0 0 1 0 2 0 0 0 1 0 0 0
IND104 0 0 0 2 1 0 0 0 1 0 0 1 0 0 1 0 0 0 1 0 0 0 1 1 0 0 1 0 1 0 0 0 0 0 1 0 0 1 0 0 0 0 0 0 0 1 0 0 0 2 1 0 1 0 1 0 0 1 0 1 0 1 1 0 1 0 0 1 0 0 0 0 0 1 0 0 1 2 1 1 0 0 0 2 1 1 1 0 0 0 0 1 1 0 1 0 0 0 1 0
IND105 0 0 0 0 1 0 0 1 1 1 0 0 0 0 0 1 0 0 1 1 0 1 1 1 0 0 0 1 0 0 0 0 1 0 0 0 1 0 0 1 0 1 0 0 1 0 0 1 1 0 0 0 1 0 0 0 0 0 2 1 0 0 0 1 0 0 1 1 0 1 0 0 0 0 0 0 0 0 0 0 1 0 1 0 0 1 1 1 0 0 2 1 0 0 0 1 1 0 0 1
IND106 0 0 0 1 1 0 0 0 1 1 0 0 1 0 0 1 1 0 0 0 1 0 0 0 0 0 0 0 0 1 1 0 0 0 1 0 0 0 0 0 2 0 0 1 0 0 0 0 0 0 0 0 0 0 0 1 0 1 0 0 0 0 0 1 1 1 0 1 0 0 0 1 1 0 0 1 1 0 1 0 0 1 0 0 0 0 0 1 0 0 1 0 1 0 0 0 1 1 0 0
IND107 1 0 0 0 0 1 1 0 1 1 0 0 0 1 1 1 1 0 0 0 0 0 1 0 0 1 1 1 1 0 0 1 1 0 0 0 1 1 1 0 1 0 1 0 1 0 1 0 1 0 1 1 0 0 0 0 2 0 0 1 1 1 0 0 0 0 0 1 0 0 0 1 1 0 0 0 0 0 0 1 1 0 2 0 0 1 0 0 1 0 1 0 0 0 2 0 0 0 0 0
IND108 1 0 0 0 1 1 1 0 0 0 0 0 0 1 0 1 0 0 0 0 1 0 0 0 0 0 1 0 0 0 0 0 0 0 0 1 0 1 1 0 1 0 0 0 0 0 0 1 0 0 0 0 1 1 0 0 1 0 0 0 0 2 0 0 0 1 0 1 0 2 0 1 0 1 0 0 1 1 0 0 0 1 0 1 1 1 2 0 1 1 0 0 1 1 0 0 0 1 0 0
IND109 0 0 1 0 0 0 0 0 0 2 1 1 1 0 1 0 1 0 0 0 0 2 1 1 0 0 1 0 0 0 1 1 0 0 0 0 0 0 0 1 0 0 1 1 1 0 0 1 0 0 1 0 0 0 0 0 0 0 0 0 0 0 1 0 0 0 1 0 1 0 0 1 0 0 0 1 2 0 0 0 1 0 0 0 0 1 0 1 1 0 0 1 0 1 0 1 1 0 0 0
IND110 0 1 0 1 0 1 1 1 1 0 0 1 0 1 1 1 0 0 1 0 0 0 1 1 1 0 0 0 0 0 0 1 0 0 0 0 0 0 0 1 0 1 1 1 1 0 0 1 1 0 0 1 1 0 1 0 1 0 1 2 0 0 0 1 1 0 0 0 0 0 0 0 0 0 1 0 1 0 0 0 2 1 1 0 0 1 0 0 0 1 0 1 0 0 1 0 0 1 0 0
IND111 0 1 0 1 0 1 1 0 0 0 0 0 0 0 0 0 1 1 1 1 0 1 0 2 0 0 0 0 0 0 1 0 0 0 1 0 0 0 1 1 1 0 0 0 1 1 1 2 1 2 0 0 1 1 1 1 0 0 0 0 1 0 1 1 1 2 0 0 0 0 0 0 0 0 0 0 1 1 0 0 0 0 0 1 0 1 0 0 1 0 0 0 1 1 0 0 0 0 0 0
IND112 1 0 0 1 0 1 0 0 0 1 0 0 0 1 0 0 0 0 0 1 1 1 0 1 1 1 0 0 1 0 1 1 1 0 0 1 0 0 0 0 0 1 1 0 0 0 0 0 0 0 0 0 0 0 1 0 0 0 1 0 0 0 0 0 0 0 1 1 0 0 0 0 1 1 0 0 1 0 1 0 0 2 0 1 1 0 0 0 0 1 1 0 1 0 0 0 1 0 1 1
IND113 1 0 1 1 0 0 1 1 1 1 1 0 1 0 0 0 0 0 1 1 0 0 1 0 0 0 0 0 1 0 1 1 1 1 1 0 0 1 0 0 1 0 1 1 0 0 0 0 2 0 1 0 0 0 0 1 0 1 0 0 1 0 0 0 0 0 2 0 0 0 0 0 0 1 1 0 0 0 1 0 0 0 0 0 0 0 0 0 1 1 0 1 0 0 1 0 1 1 0 1
IND114 0 0 0 0 0 1 0 1 0 1 1 1 0 0 1 1 1 0 1 0 0 0 0 1 2 0 0 0 0 1 0 1 1 1 1 0 1 1 2 0 0 1 0 1 0 0 1 0 0 2 1 0 0 0 0 0 1 1 0 0 0 0 0 0 2 0 0 0 0 1 0 0 0 0 1 1 1 0 0 0 0 0 1 0 0 2 1 0 0 0 0 0 1 1 0 0 0 0 0 1
IND115 0 0 1 0 0 0 0 0 0 0 0 0 0 0 0 0 2 1 0 0 0 0 1 0 0 0 0 0 1 1 0 1 0 1 1 0 0 0 0 0 1 1 0 1 0 0 0 1 0 1 0 1 0 1 0 0 2 1 0 1 0 0 0 1 1 1 0 1 0 0 1 0 1 0 1 0 1 0 2 1 1 1 1 1 1 0 1 1 0 1 0 0 0 0 0 1 0 2 1 1
IND116 0 0 0 1 0 1 0 1 1 0 0 0 1 1 0 0 1 1 1 0 2 1 1 0 0 0 1 0 1 0 0 0 1 0 0 0 0 0 0 0 0 0 0 0 0 0 1 0 0 0 1 1 0 1 0 1 0 1 1 1 0 1 0 1 1 1 0 0 1 1 0 0 0 0 1 1 0 0 1 1 1 1 1 0 0 0 0 0 1 0 0 0 2 1 1 1 0 0 1 1
IND117 2 2 0 1 0 0 1 0 0 0 1 0 0 0 0 0 0 1 1 1 0 0 0 2 0 1 1 1 0 1 0 0 0 0 2 0 0 0 1 1 1 0 2 2 0 2 0 0 0 0 1 1 0 1 0 0 0 0 1 1 0 1 0 0 0 0 0 0 0 1 0 1 0 0 1 1 1 0 1 1 1 0 2 0 0 0 2 0 0 1 1 0 0 0 1 1 0 0 0 0
IND118 0 1 0 0 0 0 0 0 0 0 0 1 0 0 1 1 1 1 0 0 1 0 1 0 1 0 0 1 0 1 1 1 0 1 1 0 1 0 0 0 0 0 0 1 0 0 0 0 1 1 1 0 0 2 1 1 0 0 0 0 0 0 0 0 0 0 0 1 0 0 0 0 1 0 0 0 0 1 0 1 1 0 1 0 1 0 0 1 0 0 0 1 0 1 0 0 0 0 1 0
IND119 0 0 0 0 0 0 1 1 1 0 1 0 0 1 2 1 0 0 0 1 0 1 0 0 1 1 1 0 0 0 1 0 1 0 1 0 0 0 0 1 2 0 0 1 1 0 1 0 1 0 0 2 0 0 0 0 0 1 0 1 0 1 0 0 1 0 1 0 0 1 1 1 0 0 1 0 0 0 1 0 0 1 0 0 0 1 0 0 1 1 1 0 0 0 1 0 0 0 0 0
IND120 0 0 1 0 0 0 0 0 0 1 0 0 0 0 0 1 0 0 0 0 0 0 1 0 0 0 0 0 1 1 0 1 0 0 0 2 0 1 2 0 0 0 1 0 0 0 0 0 0 1 0 0 0 1 0 0 1 0 0 0 0 1 1 0 1 0 1 0 1 0 1 1 1 0 0 0 1 1 0 1 1 0 1 1 0 0 0 0 0 0 1 0 0 1 0 0 0 1 0 0
IND121 0 1 0 0 1 1 1 1 0 0 0 0 0 0 0 0 0 0 1 2 0 0 1 0 1 1 0 1 1 0 0 1 1 0 0 0 0 0 0 1 0 0 0 0 0 0 0 0 0 1 0 1 0 0 1 0 1 0 2 0 0 0 0 2 0 1 0 0 0 0 0 0 0 0 1 1 0 0 0 0 0 0 1 0 0 0 1 0 1 0 0 1 0 1 1 0 0 0 0 0
IND122 1 0 0 1 0 1 2 0 2 1 1 0 1 1 1 0 1 0 0 1 1 0 0 0 0 0 1 0 1 1 1 0 0 0 0 1 1 1 0 1 0 0 1 0 1 0 0 0 0 1 0 0 0 1 1 0 2 0 0 0 1 0 0 0 0 1 0 1 1 1 0 0 0 1 0 0 1 0 1 0 0 0 0 1 2 0 1 1 1 0 0 2 0 0 1 0 0 0 0 1
IND123 1 0 0 1 0 1 0 0 1 0 0 0 1 0 0 0 0 1 0 0 1 0 1 0 0 1 1 1 1 0 1 0 0 0 1 0 0 0 0 2 1 1 1 0 0 0 0 0 0 0 0 0 0 0 1 0 1 1 1 1 0 0 0 1 1 0 0 0 0 0 0 0 1 0 1 0 1 0 0 0 0 2 1 0 0 0 0 0 1 0 0 0 0 0 1 0 0 1 0 1
IND124 1 1 0 0 0 1 0 0 1 0 0 0 0 0 0 0 0 0 2 0 0 0 1 1 0 0 1 1 0 1 0 0 0 0 0 0 0 0 0 0 0 1 1 2 0 1 0 0 0 0 0 1 0 2 0 1 1 0 1 1 0 0 0 1 1 0 0 0 1 0 1 1 0 1 1 0 0 0 0 0 0 0 0 0 1 0 0 1 0 0 0 1 0 0 1 0 1 1 0 1
IND125 0 0 0 0 1 0 1 1 1 0 0 0 1 0 0 0 1 0 2 0 1 1 0 0 1 1 0 0 1 0 1 0 0 1 0 0 1 1 0 1 0 0 0 0 0 0 1 1 0 0 0 0 1 0 0 0 0 1 0 1 1 0 0 1 0 0 0 0 0 1 0 0 0 0 1 0 0 1 0 1 1 0 0 1 1 1 1 1 0 0 0 0 1 1 0 0 0 0 1 1
IND126 1 0 0 0 0 1 1 0 1 1 0 0 1 0 0 0 0 1 0 1 1 1 0 0 1 1 0 0 0 0 0 1 0 0 0 0 0 0 1 1 0 0 0 0 0 0 0 0 1 1 0 1 0 0 0 1 1 0 1 0 0 1 0 0 1 0 1 1 0 0 0 0 0 0 1 0 1 0 1 2 0 1 0 0 0 0 1 0 0 1 0 0 0 0 0 0 2 2 1 0
IND127 0 1 1 1 0 0 1 0 0 0 0 0 0 0 0 1 0 0 1 0 2 1 0 1 0 0 1 1 0 0 1 1 0 0 1 0 0 0 1 1 1 1 0 0 0 0 0 1 0 0 1 0 0 0 2 0 0 0 0 0 1 1 1 0 1 0 1 0 0 0 2 1 1 0 1 1 0 0 1 0 1 1 0 1 0 1 0 1 0 0 0 0 0 0 0 0 0 1 1 0
IND128 1 0 0 0 0 0 0 0 0 0 0 1 0 0 0 0 1 1 0 0 0 1 0 0 1 1 0 0 0 0 0 0 0 1 1 1 0 0 1 0 1 0 0 0 2 1 0 0 0 0 0 0 0 0 0 0 0 0 0 0 0 1 2 1 1 1 0 1 1 1 1 0 1 1 1 0 1 1 0 0 1 0 0 1 0 0 0 1 0 0 0 1 1 0 0 1 1 0 0 0
IND129 1 1 0 0 0 0 1 1 0 1 0 0 0 0 0 0 1 1 0 1 0 0 0 0 1 1 0 1 0 1 0 1 0 0 0 0 0 1 1 0 0 0 1 0 1 1 0 0 0 0 0 0 0 0 0 0 1 0 0 1 0 1 0 0 1 0 1 0 0 0 1 0 0 0 0 1 0 2 0 0 1 0 1 0 1 1 1 1 1 0 0 0 0 0 0 0 0 1 1 1
IND130 1 0 1 0 1 1 2 1 0 0 0 1 1 0 0 1 0 0 0 0 0 1 1 0 1 1 0 0 1 0 0 1 0 1 2 0 1 1 1 0 0 0 0 1 1 0 0 0 0 1 0 1 0 0 2 1 0 0 0 0 0 0 0 1 0 1 1 0 0 0 2 2 0 1 1 1 0 0 1 0 1 0 1 1 1 0 0 1 0 1 0 0 0 0 1 1 0 0 0 0
IND131 0 1 0 0 0 0 1 0 0 0 0 0 0 0 1 0 0 1 0 0 1 0 0 1 0 1 0 0 0 0 1 1 0 1 0 1 0 0 0 0 0 1 0 0 0 0 0 2 0 1 1 0 0 0 1 1 0 0 0 1 1 1 2 1 0 0 1 0 0 0 0 1 0 0 1 0 0 0 1 0 1 0 1 0 0 0 0 1 0 0 0 2 1 0 0 0 0 0 1 0
IND132 0 0 0 2 0 0 0 1 0 1 0 0 0 0 0 1 1 0 0 1 1 0 0 1 1 0 0 0 0 1 2 0 0 1 0 1 1 0 1 0 0 0 1 0 0 0 1 0 0 0 1 0 2 0 0 0 0 0 0 1 1 0 1 2 1 0 0 0 0 0 0 0 0 1 0 0 0 0 1 0 1 0 0 1 0 0 0 0 0 0 0 0 1 0 0 0 0 1 0 0
IND133 0 0 0 1 1 0 1 0 0 1 0 1 0 1 0 2 0 0 0 0 0 0 1 1 2 0 0 1 0 0 1 0 0 1 0 0 2 0 1 0 0 0 0 0 0 0 1 0 0 0 0 0 1 0 1 0 1 0 0 0 1 0 0 0 1 0 0 0 0 0 1 1 0 0 0 0 1 1 0 0 0 0 1 0 0 0 1 0 0 0 1 0 0 1 0 0 0 1 0 1
IND134 1 0 2 0 1 1 0 0 0 1 0 0 0 1 1 1 0 0 1 0 0 1 0 0 1 1 0 0 0 0 1 1 1 0 1 1 0 2 0 1 1 0 1 2 2 0 1 0 0 1 0 0 0 0 1 0 1 1 0 0 0 0 0 0 0 0 2 1 0 0 0 0 1 0 0 0 2 1 1 1 0 1 1 1 1 1 0 1 1 0 2 1 0 0 1 0 0 0 1 0
IND135 0 0 0 0 1 1 0 2 1 0 0 1 1 0 0 0 2 0 0 1 1 0 0 0 0 0 0 0 1 1 0 0 0 0 1 0 1 0 1 1 0 0 0 1 0 0 0 2 1 1 0 1 0 0 1 1 0 0 0 0 2 2 0 0 0 0 0 0 0 1 2 0 1 0 1 1 1 0 0 1 0 0 1 1 0 0 0 1 0 0 1 0 1 1 0 0 0 0 1 0
IND136 0 1 0 0 0 0 1 1 0 0 0 0 0 1 1 1 2 0 0 1 0 0 1 0 0 1 0 0 0 0 0 1 2 1 0 0 0 0 0 1 0 1 0 0 2 0 0 1 0 1 1 0 1 1 0 0 1 1 0 0 0 0 2 1 0 0 1 1 0 0 0 0 1 1 0 1 0 2 1 0 0 0 0 1 1 0 1 0 0 0 1 1 1 0 0 0 0 1 0 0
IND137 0 1 1 0 0 1 1 1 0 0 0 1 0 0 0 0 0 0 1 1 0 0 0 0 0 0 1 0 0 1 0 1 0 0 1 0 2 0 0 0 1 0 1 0 0 0 0 1 1 0 0 0 1 0 0 1 0 1 1 0 0 0 1 1 0 0 2 0 1 1 0 0 0 0 2 0 1 1 0 0 0 1 0 1 0 2 1 1 0 0 0 0 0 0 0 0 0 0 0 1
IND138 0 0 2 1 1 1 2 0 0 0 1 0 1 1 0 0 0 0 1 0 0 1 1 0 0 0 1 1 0 0 0 1 1 1 1 0 0 0 0 0 1 0 0 1 1 0 0 1 0 0 0 0 0 1 0 0 0 0 0 0 0 0 0 1 0 0 0 1 1 2 0 1 0 0 1 0 1 1 0 0 1 0 0 1 0 0 1 0 1 0 0 0 0 0 0 1 1 0 1 1
IND139 2 0 1 0 1 0 1 0 1 0 1 1 0 0 0 1 0 0 0 1 1 0 1 1 0 0 1 1 0 1 0 0 1 1 1 1 1 0 0 1 0 0 0 0 0 2 1 1 0 1 0 1 0 0 0 1 1 0 0 1 2 1 0 0 0 1 0 0 0 0 1 0 0 1 0 0 1 0 0 0 1 0 0 0 0 0 0 1 0 1 1 0 0 0 0 0 0 0 0 0
IND140 2 0 1 0 0 0 0 0 0 1 1 1 0 0 0 2 0 0 0 1 0 0 0 1 1 0 0 0 0 0 1 1 0 1 1 0 1 0 1 0 0 0 0 0 0 1 0 0 0 1 0 2 0 0 0 0 2 0 0 0 0 0 0 0 1 1 1 1 1 0 0 0 0 0 0 1 0 0 1 1 0 0 0 0 0 1 0 1 0 0 0 1 1 1 0 0 2 1 0 0
IND141 0 1 0 0 0 0 0 0 1 1 1 1 0 1 0 1 1 0 0 0 0 0 0 1 0 0 0 0 0 1 0 0 1 2 2 0 1 0 1 1 0 0 0 0 1 1 0 0 0 0 1 0 1 0 0 0 0 1 2 0 1 0 0 0 0 0 0 0 1 1 0 0 0 0 0 0 1 0 1 1 1 0 1 0 1 0 0 1 0 2 1 0 1 1 2 0 0 1 1 0
IND142 1 1 1 0 1 0 0 0 1 0 1 0 1 1 0 0 0 0 1 0 0 0 1 0 0 0 0 0 1 1 0 0 2 0 0 1 0 0 0 0 1 1 0 0 2 0 0 1 2 1 0 0 0 0 1 0 1 0 0 1 0 0 2 0 0 0 0 1 1 0 1 0 2 0 0 0 1 0 0 0 0 0 1 0 0 2 1 0 0 1 0 1 0 0 0 0 1 1 0 2
IND143 1 1 1 1 1 0 0 0 1 0 1 0 0 1 0 1 0 1 1 0 1 0 0 0 1 1 0 0 0 2 2 0 0 0 0 1 2 0 0 0 2 1 0 0 1 1 1 0 2 0 0 0 0 1 0 0 2 0 1 0 0 0 1 0 0 0 1 0 0 0 0 2 0 1 0 0 0 1 0 1 1 0 0 0 0 1 0 1 1 0 0 0 0 2 1 0 0 0 2 0
IND144 2 1 0 0 0 1 1 1 1 0 0 0 0 1 0 0 0 0 1 1 1 0 1 2 1 1 1 1 0 0 1 1 1 1 0 1 1 0 0 0 1 0 0 1 0 0 2 0 0 1 0 1 2 0 0 0 0 1 0 0 1 2 0 0 0 0 1 0 0 0 0 0 0 1 2 1 0 0 1 0 0 0 1 0 0 0 0 0 0 1 0 0 0 1 1 2 2 2 1 0
IND145 0 0 0 0 0 0 0 0 0 0 0 0 1 0 0 1 0 0 1 0 1 0 0 0 0 0 0 0 2 0 1 0 0 1 0 1 1 1 0 0 0 0 0 0 1 0 0 1 0 0 1 0 0 0 1 2 0 0 0 0 0 0 0 0 0 0 0 0 0 1 1 1 1 1 1 1 1 1 1 0 0 0 0 0 2 1 1 1 0 0 0 0 1 0 1 0 0 2 0 0
IND146 1 0 1 1 0 1 0 1 0 1 1 0 0 0 0 0 0 0 1 1 0 0 0 0 0 0 0 0 0 2 0 1 0 1 0 0 0 0 0 0 0 0 0 0 0 0 2 0 0 0 1 0 0 0 0 1 0 1 1 0 0 0 0 0 0 1 0 0 2 1 0 0 1 1 1 1 0 0 0 1 1 0 1 0 0 0 1 2 0 1 1 1 1 0 0 1 0 0 1 0
IND147 1 0 0 0 0 1 0 0 1 1 0 1 1 1 0 0 0 1 0 0 0 0 0 0 0 1 0 1 0 0 1 0 0 0 1 0 1 0 1 0 0 0 0 0 0 0 0 0 0 1 0 1 1 0 0 0 0 0 1 1 1 1 0 0 1 0 0 1 0 0 2 1 1 1 1 0 1 1 0 1 0 0 0 0 0 1 1 1 0 0 0 0 0 1 0 0 1 1 0 0
IND148 0 0 1 1 1 0 0 1 0 0 0 0 0 0 0 0 0 1 0 2 2 0 2 0 0 0 0 0 1 1 1 1 0 0 0 1 0 1 0 1 0 1 1 1 0 0 1 0 1 1 0 0 0 0 0 0 1 0 0 0 2 0 0 0 1 1 0 0 0 0 0 1 0 0 0 0 2 0 0 0 0 2 0 0 1 0 1 0 0 0 1 0 1 2 0 0 0 0 0 0
IND149 1 0 0 0 1 0 0 0 0 0 0 1 1 0 0 0 0 0 0 0 0 0 0 0 1 1 0 0 0 0 1 0 0 0 1 1 0 0 1 0 0 0 1 0 0 1 0 0 0 0 2 0 1 0 0 0 0 0 0 0 1 0 1 1 0 0 0 1 0 0 0 0 1 0 0 0 1 0 1 0 0 0 1 0 0 0 1 1 0 0 0 1 0 1 0 0 1 0 0 0
IND150 0 1 1 0 0 0 0 0 1 0 1 0 1 0 0 1 0 1 0 0 1 2 1 1 0 1 0 1 0 0 2 1 0 0 1 0 1 0 0 0 1 0 1 0 1 0 1 0 1 0 0 1 0 0 1 1 0 0 0 1 0 1 0 0 1 1 0 0 0 1 0 0 1 1 0 1 0 0 1 1 1 1 0 0 1 0 0 0 0 1 0 0 0 1 1 0 0 1 0 1
IND151 1 1 0 2 1 0 0 0 1 1 0 0 1 1 0 0 0 1 1 1 1 0 0 1 0 0 0 0 0 0 0 0 2 1 1 2 1 0 1 0 0 1 0 0 0 0 1 0 0 0 1 0 0 0 0 0 0 1 1 0 1 1 1 0 0 0 0 1 0 1 1 0 1 0 1 1 0 0 1 0 1 2 0 0 0 0 1 0 0 1 2 0 0 1 1 2 1 0 1 0
IND152 0 0 0 0 1 0 0 1 0 0 0 0 1 0 0 0 0 0 1 0 1 0 0 2 0 1 0 0 0 0 0 0 1 0 2 1 1 1 1 0 2 1 0 0 0 0 0 0 0 1 0 0 1 0 0 0 0 1 0 0 1 1 0 1 0 0 0 0 2 0 1 1 1 0 0 0 0 0 1 2 0 1 1 0 0 1 1 1 0 0 0 1 0 0 1 0 0 1 0 0
IND153 0 0 0 1 0 0 0 1 1 1 1 0 0 0 0 1 0 0 0 0 1 0 0 0 0 0 0 0 1 0 0 0 0 0 0 0 0 0 0 0 0 0 1 1 0 1 1 1 0 2 0 0 1 1 1 1 1 1 2 2 0 0 0 0 0 0 1 0 0 1 1 1 1 1 0 0 0 0 0 0 1 1 0 0 1 0 0 1 1 0 0 0 1 0 0 0 0 0 0 1
IND154 0 0 0 0 0 0 1 1 0 0 1 2 1 0 0 1 0 1 0 0 1 0 0 0 1 2 1 0 0 0 0 1 1 1 0 0 0 0 1 0 0 0 0 0 0 1 1 1 1 0 0 1 0 1 0 1 0 2 0 0 0 0 0 0 0 1 0 0 0 0 0 1 1 2 1 0 1 1 0 0 0 0 0 0 0 0 0 0 0 1 1 1 0 0 0 0 0 1 0 1
IND155 1 1 0 1 1 0 0 0 1 0 0 0 0 0 0 1 0 0 1 0 0 1 0 0 1 0 0 1 1 0 1 1 0 0 0 1 0 0 0 0 0 0 0 1 1 2 0 0 0 1 0 0 0 0 1 0 1 1 0 1 1 1 0 1 0 0 0 0 0 0 2 0 1 0 0 1 0 0 0 0 0 1 0 0 0 0 1 0 1 0 1 0 0 1 0 0 1 1 0 0
IND156 0 0 1 0 0 1 1 0 0 1 0 1 0 0 1 1 0 1 0 1 1 0 0 0 0 0 1 0 1 0 0 0 0 0 0 0 0 0 0 0 1 0 1 1 0 0 0 1 0 0 1 0 0 0 0 0 0 1 1 0 1 0 2 2 1 0 0 0 0 0 0 0 1 0 0 0 0 0 0 0 0 1 1 0 0 1 0 0 0 0 0 1 0 0 0 0 1 1 1 0
IND157 0 0 1 0 0 1 1 1 1 0 0 1 0 1 1 0 0 0 0 1 0 0 1 0 1 0 0 0 0 0 0 1 1 0 0 0 0 1 2 0 1 1 0 0 1 0 0 0 1 0 0 2 0 1 1 1 1 0 0 1 0 0 0 0 1 0 1 0 1 1 0 0 0 0 0 0 0 0 0 0 0 0 1 0 0 0 0 1 0 0 0 1 1 1 0 0 0 0 0 0
IND158 0 1 0 1 0 0 1 0 0 0 2 0 0 1 1 0 0 1 2 1 1 1 1 0 0 0 0 1 0 0 0 1 0 0 0 1 0 0 2 0 1 1 0 1 1 0 1 1 1 0 0 0 0 0 0 1 1 0 0 0 0 0 0 0 0 1 1 0 1 1 1 0 0 0 0 0 0 1 0 0 1 1 0 1 2 0 0 0 0 0 0 2 1 0 0 0 2 0 0 1
IND159 1 0 0 1 0 0 0 0 0 1 0 1 0 0 0 2 0 0 0 0 0 2 1 0 0 1 0 0 1 0 1 0 0 0 2 0 0 2 0 1 1 0 0 0 1 1 0 1 0 1 1 0 0 1 0 0 0 0 1 1 1 1 0 0 1 1 1 0 1 1 0 1 1 2 2 0 0 1 1 0 1 0 1 0 0 0 0 0 1 0 0 0 0 0 0 1 1 0 0 1
IND160 0 0 0 0 0 1 0 0 0 0 0 0 0 2 0 0 0 0 0 0 0 0 0 0 0 2 2 0 0 0 1 1 1 1 1 2 1 0 0 0 0 0 0 0 1 0 1 0 0 0 0 0 1 0 0 0 0 0 0 1 0 0 0 0 0 0 1 1 1 0 1 0 0 0 0 0 1 0 1 0 0 1 0 0 1 0 0 0 0 1 0 0 2 0 1 0 0 1 0 0
IND161 0 0 1 0 1 0 0 0 0 0 0 1 0 0 0 0 0 2 0 0 2 0 1 0 0 0 1 1 0 1 1 2 0 1 0 1 2 0 0 0 1 0 0 0 0 2 0 1 0 1 0 1 0 0 0 1 2 0 0 0 0 0 2 0 1 0 1 0 0 0 0 1 1 2 0 0 1 0 0 0 1 1 1 1 1 1 0 1 0 0 1 0 0 1 1 0 1 1 0 0
IND162 0 1 0 0 0 0 1 0 0 1 2 0 1 0 1 2 2 0 0 0 1 0 0 1 0 0 1 0 0 2 1 0 0 0 0 0 1 0 1 0 0 0 1 2 0 0 0 0 1 0 0 0 0 0 0 1 0 0 0 1 0 0 0 0 0 1 0 0 1 0 0 0 0 1 0 0 0 0 0 1 1 0 0 1 1 0 0 0 0 1 1 1 1 1 0 0 0 1 1 0
IND163 1 0 1 0 2 0 0 0 0 0 0 0 0 0 0 0 1 0 0 0 0 0 0 0 1 2 0 1 0 1 1 2 0 1 2 0 0 1 0 1 0 1 0 0 1 0 1 1 0 1 0 0 1 1 1 1 0 0 1 0 0 1 0 1 1 0 0 0 1 1 0 1 1 0 0 0 1 0 0 1 0 0 0 1 1 0 1 1 1 0 1 0 0 0 2 0 0 1 0 0
IND164 0 0 0 1 0 0 0 0 1 1 0 1 1 1 1 1 1 1 0 1 0 0 0 1 1 0 1 1 0 2 0 1 0 0 0 0 0 0 1 1 1 0 1 1 2 0 0 0 0 0 0 0 0 1 2 1 0 0 0 1 0 0 0 0 0 0 0 0 0 1 0 0 0 0 0 0 0 1 1 0 0 0 0 0 0 0 1 0 0 1 0 2 0 0 0 0 0 0 0 1
IND165 0 0 0 0 1 0 0 0 1 1 0 0 1 0 0 0 0 0 0 0 1 1 1 0 0 1 1 0 0 0 0 0 0 0 0 2 1 0 0 0 1 0 0 0 0 0 1 0 0 0 0 1 1 2 0 0 0 1 1 0 0 0 0 1 1 0 0 0 0 1 0 0 0 0 0 0 0 0 0 0 0 1 0 0 0 0 1 0 0 0 0 1 0 1 1 0 1 0 1 0
IND166 2 0 0 0 0 0 0 1 2 0 0 0 0 1 0 1 1 0 1 0 0 1 0 0 1 2 1 1 0 0 1 0 0 0 0 0 2 0 0 1 0 0 0 0 0 0 2 0 0 0 0 0 0 0 1 1 1 0 0 0 0 0 0 1 1 0 1 0 0 0 0 1 0 0 1 1 1 0 1 0 1 0 1 0 0 1 0 0 0 0 0 0 1 0 0 0 0 0 0 0
IND167 0 0 1 0 1 1 0 0 0 0 0 0 0 2 0 1 1 0 1 0 0 1 0 1 1 1 1 1 0 0 1 1 0 0 0 1 0 0 0 0 1 0 0 0 0 0 0 0 0 0 1 1 1 1 1 0 1 1 1 0 0 0 0 1 0 1 0 1 0 0 1 1 0 1 1 0 0 1 0 0 0 1 2 1 0 0 0 0 0 0 0 1 0 1 1 0 1 0 1 0
IND168 0 0 0 0 0 0 1 1 0 0 1 0 0 0 1 0 1 0 1 0 0 0 0 0 0 1 0 0 0 0 1 0 0 1 0 0 0 2 0 0 1 1 0 0 0 0 0 0 0 0 1 0 0 2 0 1 1 0 1 0 0 0 1 0 0 0 0 0 0 1 1 0 0 0 0 1 0 1 0 0 0 0 1 0 0 0 0 1 1 0 1 0 0 0 0 0 1 0 0 0
IND169 1 1 0 1 0 0 0 1 0 0 1 0 0 0 0 0 0 1 0 1 1 1 0 0 0 1 1 0 0 1 1 1 0 1 1 1 0 1 1 0 1 0 0 0 1 1 0 0 1 1 1 1 1 0 0 0 1 0 1 0 1 1 0 0 2 1 0 0 1 0 2 0 0 0 0 0 0 0 1 0 0 0 2 0 1 0 0 0 1 0 0 1 0 1 2 0 1 1 1 0
IND170 0 0 0 0 1 0 2 1 0 1 1 0 0 1 0 0 0 0 1 1 1 0 0 0 0 0 0 0 0 0 0 0 1 0 0 0 1 1 1 1 0 1 0 1 1 0 2 0 0 1 0 0 0 0 0 1 0 0 0 0 2 0 0 0 0 0 0 0 1 1 0 0 2 0 0 1 2 0 0 0 1 1 0 1 0 1 0 1 0 0 0 0 0 0 1 1 0 0 1 0
IND171 1 0 1 0 0 0 0 0 1 1 0 0 0 0 1 1 1 0 0 0 0 1 0 0 1 1 0 1 0 0 0 0 0 0 1 1 1 0 0 2 0 1 0 0 2 0 2 0 0 1 1 1 0 0 0 0 0 0 1 0 0 0 0 0 1 0 2 0 0 0 1 0 0 0 0 2 0 0 0 2 1 1 0 1 0 0 0 0 0 1 0 0 0 0 0 2 1 0 1 1
IND172 1 1 0 1 1 1 0 0 1 0 0 1 0 0 1 1 0 0 0 0 0 0 0 1 2 0 0 0 0 1 1 0 1 1 1 0 0 0 0 0 0 0 0 0 0 0 1 0 1 0 0 1 1 1 1 0 0 0 1 2 0 0 1 1 0 2 0 0 0 0 0 1 0 0 1 0 1 0 1 0 0 2 0 0 0 1 0 0 0 1 0 0 0 1 0 0 1 0 0 0
IND173 0 0 2 0 0 1 0 1 0 0 0 0 1 1 0 0 0 1 0 1 1 0 0 0 1 1 0 0 1 2 1 0 1 0 0 0 1 0 0 0 1 1 2 1 0 0 0 1 0 1 0 1 0 0 0 0 0 0 0 1 0 0 0 0 1 2 0 1 0 1 1 0 0 0 0 1 1 0 0 0 1 1 0 1 0 0 0 1 0 0 0 0 0 0 1 1 0 0 0 0
IND174 1 0 0 0 0 0 0 0 0 0 0 2 1 1 0 0 0 1 0 0 0 0 2 1 0 0 1 2 0 0 0 1 1 1 1 0 0 0 0 0 1 0 1 1 1 0 0 0 1 0 0 0 0 1 0 0 0 0 0 0 0 0 0 0 1 0 0 0 0 0 1 0 0 0 1 0 1 1 1 0 0 0 1 0 1 0 0 0 1 0 0 0 0 0 0 0 0 0 1 0
IND175 0 0 1 0 1 0 1 2 0 1 0 0 1 0 0 1 0 1 1 1 0 1 0 1 0 0 0 0 0 1 1 0 1 0 0 1 0 1 2 1 1 0 0 0 1 1 0 2 0 0 1 0 0 1 0 0 0 0 0 0 0 2 0 0 0 0 1 0 0 1 1 0 0 0 0 0 1 1 0 0 0 0 1 0 0 0 0 0 0 0 1 0 0 0 1 1 1 0 0 0
IND176 1 0 0 0 0 0 0 0 1 2 1 1 1 2 0 1 0 0 0 0 0 1 0 0 1 0 1 1 0 0 0 0 1 0 1 0 0 0 2 0 0 1 0 0 0 0 0 0 1 1 1 0 0 1 0 1 1 0 2 0 2 0 1 0 0 1 1 1 1 0 1 0 0 0 1 1 0 0 0 0 0 1 0 1 0 0 0 0 0 1 0 0 1 0 1 1 0 1 0 0
IND177 1 1 0 0 1 0 1 0 0 1 0 0 0 1 2 0 0 0 0 0 0 1 1 0 1 0 0 0 0 0 0 0 0 0 1 0 0 1 1 0 0 1 0 0 0 1 0 0 1 0 0 0 0 0 0 0 0 1 0 0 1 0 0 0 1 0 2 1 0 1 0 1 0 1 1 0 0 0 1 0 1 0 1 1 0 0 0 0 0 0 0 0 1 1 0 0 0 0 0 1
IND178 1 0 1 0 1 0 1 1 0 1 0 0 0 0 0 1 0 2 0 1 0 0 0 1 2 0 0 0 1 0 0 0 1 0 0 1 2 0 2 1 1 0 1 0 0 0 1 1 0 1 0 2 1 0 1 0 1 1 1 0 0 0 2 1 0 0 0 1 1 0 0 0 1 1 1 1 0 1 0 0 0 0 0 0 0 0 0 1 1 1 0 0 0 0 0 0 0 1 0 0
IND179 0 1 1 0 0 0 1 0 0 0 0 1 0 0 1 0 0 0 0 1 1 0 0 1 0 1 0 0 1 0 0 1 0 0 0 1 0 0 0 0 0 0 0 0 1 0 0 0 0 0 0 0 0 1 1 1 1 0 0 0 0 1 0 1 1 0 0 1 0 1 0 0 0 0 1 0 0 0 1 0 1 1 1 1 0 1 0 0 1 0 1 0 0 0 0 0 0 0 1 0
IND180 2 0 1 0 0 0 1 0 0 0 0 0 0 0 1 0 0 1 0 0 0 0 0 1 1 1 1 0 1 0 0 0 1 0 0 0 0 1 0 0 1 0 0 0 0 0 1 2 0 0 0 1 0 0 0 0 0 1 0 0 0 1 0 1 0 1 1 0 0 0 1 0 0 0 1 1 0 0 1 0 0 0 0 0 1 0 0 0 0 1 1 1 0 0 0 0 1 1 1 0
IND181 0 1 0 0 0 1 0 0 1 1 0 1 1 0 0 0 0 0 1 1 1 0 0 0 0 0 2 1 0 1 0 0 0 0 1 0 1 1 0 0 0 1 1 1 1 0 0 0 1 1 0 1 0 0 0 0 0 0 0 0 0 0 0 0 0 0 1 1 0 0 0 1 0 1 1 0 0 0 1 0 0 1 0 1 0 0 0 0 0 0 1 1 0 0 0 1 0 0 0 1
IND182 0 0 0 0 0 1 0 0 1 0 1 2 0 1 0 1 0 0 2 1 0 0 0 0 0 1 0 0 0 0 1 0 0 0 1 0 1 1 0 1 0 0 1 1 0 1 0 1 0 0 0 1 1 2 0 0 1 1 1 0 0 1 0 0 1 0 0 0 1 0 1 0 0 0 0 0 0 2 0 1 0 0 0 2 0 0 0 0 0 1 1 0 0 0 0 0 1 0 0 0
IND183 0 0 0 0 0 0 0 0 0 1 1 0 0 0 0 0 0 1 1 1 1 0 0 0 0 1 0 0 0 0 0 0 1 0 0 0 0 0 0 1 1 0 1 0 0 0 0 1 0 0 2 0 1 1 0 0 1 0 0 1 1 1 1 1 0 0 1 0 0 2 1 0 0 0 1 0 0 1 0 0 1 0 0 0 1 0 0 0 1 0 1 0 1 1 1 0 1 0 0 0
IND184 0 1 0 0 1 0 1 0 0 0 1 1 0 0 0 1 1 1 0 0 0 0 0 0 0 0 2 0 0 0 0 1 0 1 1 0 0 1 0 1 1 1 0 0 0 0 2 0 0 0 0 0 0 1 1 1 0 0 0 1 0 0 0 0 0 0 0 0 0 1 1 1 0 0 0 0 0 1 1 1 0 1 1 1 0 0 0 0 0 0 0 0 0 0 0 1 0 0 1 0
IND185 1 1 2 0 1 0 1 1 1 0 1 1 0 0 2 1 1 0 0 0 0 0 0 0 2 1 0 0 0 1 0 0 1 0 0 1 0 1 1 1 1 1 1 1 0 0 1 0 1 0 1 0 1 0 0 1 1 1 0 0 1 2 0 1 0 0 1 0 0 1 0 0 2 1 1 1 0 1 0 0 0 0 0 0 0 2 0 0 2 0 1 0 1 0 0 0 1 0 0 0
IND186 0 0 1 0 1 1 1 0 1 0 1 1 2 0 0 1 0 0 0 0 1 0 0 0 0 0 0 0 0 1 1 1 0 0 1 1 0 0 0 1 1 0 0 0 0 0 0 0 1 0 0 1 0 0 0 0 0 0 0 0 0 0 1 1 1 0 1 0 0 1 0 0 1 0 0 0 1 1 0 0 0 1 0 1 0 1 1 0 0 1 1 0 0 1 0 0 0 0 0 0
IND187 0 1 0 1 0 0 0 0 0 1 0 0 0 0 2 1 0 0 1 0 0 0 0 1 0 0 1 1 0 1 1 1 1 0 0 2 0 0 1 0 1 0 0 1 1 0 1 0 0 0 0 0 0 0 0 1 0 0 2 0 1 0 0 1 0 1 1 0 0 1 0 0 1 0 1 0 0 0 1 0 0 0 0 0 0 1 1 0 0 2 0 1 0 1 1 1 1 0 1 0
IND188 0 1 0 1 0 1 0 0 0 0 1 0 0 1 0 0 1 0 1 1 0 0 0 1 0 0 0 1 0 1 0 0 1 0 0 1 1 0 0 0 0 0 0 0 0 0 1 1 0 0 0 0 1 0 1 0 0 1 1 0 0 0 0 1 2 1 0 0 1 1 0 2 0 1 0 1 0 0 1 0 1 0 1 1 1 0 0 0 0 1 0 1 0 0 1 0 0 0 2 0
IND189 0 1 0 1 0 1 0 0 2 0 0 0 0 0 0 1 1 0 0 0 0 1 2 0 0 0 0 0 0 2 0 0 0 0 0 1 0 0 0 0 2 0 0 0 1 0 2 0 0 0 0 1 1 0 0 0 0 2 0 1 0 0 0 0 0 1 0 1 0 0 1 0 0 0 1 0 0 0 0 1 1 1 1 0 0 0 0 0 0 0 0 1 0 0 0 0 1 0 0 0
IND190 0 0 0 1 0 0 0 0 0 1 0 0 2 0 1 0 0 0 0 1 0 0 1 1 0 0 1 0 1 0 0 0 0 0 0 0 1 1 0 0 0 1 0 0 0 0 1 0 0 0 0 0 0 0 1 1 0 0 0 0 0 0 0 0 0 0 1 0 2 0 0 0 0 2 0 0 0 0 1 0 0 1 1 1 0 2 1 0 0 1 2 1 1 1 2 1 0 1 2 1
IND191 1 0 0 0 1 0 0 0 0 0 1 0 1 0 0 0 0 0 1 0 0 0 0 0 0 0 0 1 0 1 1 2 1 1 0 0 0 0 1 0 0 0 1 0 1 1 0 1 0 1 0 1 0 0 0 1 0 0 1 0 0 0 2 2 0 0 0 1 1 0 1 0 0 0 0 0 1 0 0 0 1 0 1 0 0 0 1 0 0 0 1 1 0 1 0 0 2 0 0 0
IND192 1 0 0 0 1 0 1 0 1 1 1 1 0 0 0 0 0 1 1 0 1 0 0 0 0 0 0 1 0 0 1 0 0 0 1 0 0 1 1 0 1 1 1 0 1 0 1 0 1 1 0 1 0 0 0 0 0 0 0 0 1 0 0 0 1 0 1 0 0 0 0 0 1 0 0 0 1 1 0 1 0 0 0 0 0 0 1 0 0 0 0 1 0 0 0 0 0 1 0 0
IND193 1 1 0 0 0 0 1 0 1 0 1 0 1 0 0 0 0 1 1 1 0 1 0 1 1 2 1 1 2 0 0 0 0 1 0 0 1 0 1 0 1 1 0 0 0 0 0 0 0 1 2 0 0 0 0 1 0 0 1 1 0 0 1 1 0 1 1 0 1 0 1 0 0 0 1 0 0 0 0 1 0 0 1 0 0 1 0 1 1 1 0 1 1 1 0 1 0 1 0 1
IND194 0 0 0 0 0 0 0 0 1 2 0 0 1 0 0 0 0 0 1 2 0 2 1 0 0 0 0 0 0 0 0 1 0 1 1 1 0 1 1 0 0 0 0 0 1 0 0 1 0 1 1 0 0 0 0 0 0 0 1 0 0 2 0 1 0 0 0 0 0 0 0 1 0 0 0 1 1 0 0 0 0 0 1 1 1 0 1 0 0 0 0 0 0 0 1 0 0 1 0 0
IND195 0 0 0 1 0 0 1 0 0 0 1 0 0 0 0 1 0 0 1 0 0 0 0 1 0 1 0 0 1 0 0 0 1 1 1 0 0 1 1 0 0 1 1 1 0 0 0 1 1 1 1 0 0 0 0 0 1 0 0 1 0 1 1 1 1 1 1 1 2 1 0 0 0 1 0 0 2 0 0 1 0 2 0 0 0 0 2 1 0 0 0 1 0 1 0 1 0 1 0 0
IND196 0 0 1 1 2 0 2 1 0 0 0 0 0 2 0 0 0 0 0 1 1 0 1 1 0 0 0 0 0 0 1 2 0 0 1 2 0 0 0 1 0 0 2 1 0 1 0 0 0 1 2 1 0 0 0 1 0 1 0 1 0 0 0 1 0 0 1 0 0 0 0 0 0 1 0 1 0 0 0 0 0 0 1 0 0 0 1 2 0 0 0 0 0 0 0 1 1 1 0 1
IND197 1 0 0 0 1 0 0 1 0 0 1 1 2 0 0 0 2 1 0 2 1 0 0 1 0 0 0 0 1 0 0 1 0 0 0 0 0 0 1 0 0 0 0 0 0 0 1 0 0 0 0 0 0 0 1 0 0 1 0 0 1 0 0 0 0 1 0 0 1 0 0 0 1 1 0 0 0 1 1 0 0 0 1 1 0 0 0 0 0 0 0 0 1 1 2 0 0 0 1 0
IND198 0 0 2 0 1 0 0 0 1 0 1 0 0 0 1 1 0 1 0 0 0 0 1 0 0 0 1 2 0 0 2 0 0 1 0 0 0 1 0 0 0 0 0 0 1 0 1 0 0 1 1 0 1 1 1 2 0 0 0 0 1 0 0 1 1 1 0 0 1 0 0 1 1 1 0 1 0 0 0 1 0 0 0 0 1 0 0 1 1 2 0 0 1 1 0 1 2 0 0 0
IND199 2 0 0 1 0 0 1 2 0 1 1 0 0 0 1 1 2 0 0 0 0 0 0 0 0 2 0 1 1 1 1 1 0 2 0 1 1 0 0 0 0 0 0 0 0 1 1 0 1 1 0 0 1 0 1 1 0 1 0 1 0 1 1 1 0 0 1 1 1 1 0 0 0 0 0 0 0 1 1 0 1 0 0 0 1 0 0 0 0 1 0 1 0 0 0 0 0 1 0 1
IND200 0 1 0 1 1 1 1 1 0 1 1 1 1 0 0 0 0 0 0 1 0 0 0 0 2 2 0 1 1 0 1 0 1 1 2 0 0 1 1 0 1 0 0 0 0 0 0 0 0 0 1 0 0 0 0 1 0 0 0 0 0 1 0 0 0 0 0 0 1 0 1 0 1 0 0 1 1 0 0 0 0 0 1 0 1 1 0 1 0 0 1 1 1 0 0 0 0 1 0 0
IND201 0 1 0 1 0 1 0 0 0 0 0 1 1 0 1 1 1 1 0 0 1 0 1 1 1 0 0 0 0 0 0 0 0 0 0 0 0 1 0 0 0 1 0 0 1 0 0 2 1 0 0 2 0 0 0 0 1 0 0 0 0 0 2 2 0 0 0 1 0 0 0 1 1 0 0 0 1 0 1 1 0 0 1 0 1 0 0 1 1 0 0 0 0 2 0 1 1 1 1 0
IND202 1 0 0 1 0 0 0 0 1 0 1 0 0 0 1 0 0 1 0 1 0 1 0 1 2 0 0 1 0 0 0 0 1 0 0 0 0 1 1 0 0 0 0 0 0 1 2 0 0 0 0 0 0 2 1 0 1 2 0 0 1 1 0 0 0 1 1 0 0 1 1 0 1 0 0 0 1 0 0 0 1 0 0 1 1 1 1 0 0 0 1 0 0 0 0 0 1 0 1 0
IND203 0 1 1 0 1 1 0 0 1 2 0 1 0 1 1 0 0 1 1 1 1 0 1 0 1 0 2 1 0 0 0 0 0 0 0 0 0 1 0 1 0 0 0 1 1 0 0 1 0 0 1 0 0 0 0 1 0 1 0 1 0 0 0 1 0 1 0 0 0 1 0 0 0 0 0 0 0 1 1 2 1 1 0 0 2 0 0 1 0 2 0 1 0 1 0 0 0 0 0 0
IND204 0 0 1 0 0 2 0 1 0 2 0 1 0 0 0 1 0 0 0 0 0 0 0 0 0 0 0 0 1 0 0 0 1 1 1 1 0 0 1 0 0 0 2 1 0 0 0 0 0 0 0 0 1 0 0 0 0 1 0 1 0 0 2 0 0 1 0 0 1 1 0 0 0 0 0 0 0 0 0 0 0 1 1 1 0 1 1 0 1 0 0 0 1 0 0 1 0 0 1 1
IND205 0 1 0 1 1 0 0 1 1 0 1 1 1 1 0 0 0 0 0 1 0 0 1 0 0 1 1 0 0 0 1 2 0 0 0 1 0 1 0 0 0 1 0 0 0 0 1 1 0 1 0 0 0 0 1 1 1 1 0 0 1 0 2 0 0 0 0 0 1 1 0 0 0 0 1 1 1 1 1 0 0 1 0 0 0 0 0 0 0 2 1 1 0 1 0 1 1 0 0 1
IND206 0 0 0 0 0 0 0 0 1 0 1 0 1 0 0 0 0 0 0 0 0 0 1 0 0 0 0 0 0 1 0 0 0 0 0 1 0 0 1 0 0 0 1 0 0 0 1 0 1 1 0 0 0 0 0 0 1 0 1 1 0 1 0 1 0 0 1 0 0 0 1 0 0 0 0 0 0 1 0 1 2 1 0 1 0 0 1 0 0 0 0 0 0 1 0 0 1 0 0 0
IND207 1 0 0 0 1 0 1 0 0 0 2 0 0 0 1 0 0 0 0 0 0 0 1 0 0 0 0 1 1 0 0 0 0 0 0 1 1 1 1 1 0 1 2 0 2 0 0 0 0 0 1 1 1 1 1 0 1 1 0 0 1 0 1 0 0 0 1 1 0 0 0 0 0 0 0 0 0 1 0 0 1 0 0 0 0 0 1 0 0 0 0 0 0 1 1 1 0 0 0 1
IND208 2 0 0 0 0 1 1 0 1 0 1 1 1 0 0 2 0 0 0 0 0 1 1 1 1 2 1 1 0 0 0 1 1 1 0 0 0 0 2 0 0 0 0 0 0 1 0 0 0 0 0 0 0 1 1 0 1 2 0 0 0 2 0 1 0 1 0 0 1 1 0 0 1 0 0 2 0 0 0 0 0 0 0 0 0 1 1 1 1 1 1 1 0 0 0 1 0 0 0 0
IND209 0 0 1 0 0 0 0 2 0 0 0 1 0 0 0 1 0 1 1 1 0 0 0 0 0 0 0 0 1 0 0 1 1 1 1 0 0 0 1 0 1 0 0 0 1 1 0 0 0 0 0 0 0 1 0 0 0 0 0 0 1 1 0 0 1 0 0 2 0 1 0 1 0 0 0 0 1 1 0 0 2 0 0 0 1 0 0 0 0 1 0 0 1 2 0 0 1 0 0 0
IND210 0 1 0 0 1 1 1 0 0 0 0 0 0 2 0 1 0 1 0 0 0 1 1 0 0 0 1 0 0 0 0 1 0 2 0 1 0 0 1 0 0 1 0 0 0 0 0 0 1 1 1 0 1 1 0 0 0 1 1 0 0 0 0 1 1 0 0 0 0 0 1 0 0 1 0 1 1 0 1 0 0 0 0 1 0 0 0 1 0 1 1 0 0 0 0 1 1 0 0 0
IND211 0 0 0 0 0 0 1 1 1 1 0 2 0 2 0 0 1 0 0 0 0 1 2 1 1 0 0 1 1 0 1 0 0 0 0 1 0 0 0 1 0 0 0 0 0 0 0 1 0 0 1 0 0 1 0 1 0 1 0 0 0 1 1 1 0 1 0 1 1 0 0 0 0 0 1 1 0 0 0 2 1 0 1 0 0 1 1 0 0 1 0 1 0 0 1 1 1 0 0 0
IND212 0 0 0 0 1 0 0 0 0 0 0 1 1 0 1 0 0 0 0 1 1 0 0 0 1 0 0 0 0 0 0 1 0 0 0 1 1 0 0 2 0 1 2 1 0 0 0 1 1 0 0 0 0 1 1 1 1 0 0 0 1 0 0 0 0 0 1 0 0 0 2 1 2 1 2 0 0 0 0 2 0 0 0 0 0 0 1 2 0 0 1 1 0 0 1 1 1 0 0 0
IND213 0 0 0 1 0 1 2 0 0 0 1 0 1 0 0 0 0 1 0 0 0 1 0 0 0 0 0 0 1 1 0 0 1 0 0 0 1 0 1 1 1 0 1 0 0 0 0 1 0 0 1 0 1 1 0 0 0 0 0 1 1 0 0 0 1 1 0 1 1 0 0 2 0 1 0 2 0 1 1 1 1 0 0 0 1 1 0 0 0 0 1 1 0 0 0 0 2 1 0 0
IND214 1 0 0 1 0 1 0 1 1 1 1 0 0 0 0 0 1 1 1 0 0 0 0 1 1 0 1 0 1 2 0 0 1 1 0 0 0 0 0 0 1 0 0 1 0 0 0 1 1 1 0 2 0 0 0 0 0 1 1 0 0 0 1 1 0 0 0 1 1 0 1 1 0 1 0 1 1 1 1 0 0 0 0 0 0 0 0 1 0 0 0 0 0 0 0 0 0 0 2 0
IND215 0 1 2 0 1 1 2 1 1 0 1 1 2 1 1 1 0 0 1 0 0 0 0 0 1 0 0 0 1 0 0 1 1 1 1 1 0 0 0 1 0 0 0 0 0 1 1 0 1 0 0 1 0 1 0 0 0 0 1 1 0 0 0 0 1 0 0 0 1 0 1 0 0 0 1 1 0 0 1 0 2 0 0 0 1 0 1 0 0 0 0 1 0 0 1 0 0 1 0 0
IND216 1 0 0 0 0 0 1 1 1 1 0 0 1 1 1 0 0 1 1 0 1 0 0 1 0 0 0 0 0 2 1 1 1 0 1 0 1 0 1 1 0 0 0 1 2 1 1 1 1 0 0 0 0 0 0 1 0 0 0 1 0 2 0 0 1 0 0 0 0 1 1 1 2 0 0 0 0 1 0 1 0 0 1 0 1 1 1 2 1 0 1 0 1 0 0 0 1 0 1 0
IND217 0 2 0 1 1 0 0 1 1 1 1 0 1 0 0 1 0 1 0 0 0 0 1 0 0 0 0 1 1 1 1 0 1 1 0 1 0 0 0 1 0 0 0 1 0 0 0 0 1 1 0 0 0 0 0 0 0 0 0 0 0 0 0 0 2 0 1 1 0 0 0 0 0 0 1 0 0 0 2 0 0 0 0 0 1 0 1 0 0 1 0 0 0 0 0 0 0 0 1 0
IND218 0 1 0 0 2 1 1 0 1 0 0 0 0 2 0 1 1 0 1 0 1 1 0 1 1 0 1 1 0 0 0 0 1 0 1 0 0 1 0 0 1 0 1 0 2 1 0 0 0 0 0 0 0 0 0 0 0 0 0 0 1 0 0 0 0 1 0 1 1 0 0 2 1 1 0 0 0 0 2 0 0 0 0 0 0 0 1 1 1 1 0 1 1 0 0 0 1 0 1 0
IND219 0 0 0 0 0 0 0 0 0 0 0 1 0 0 1 1 0 0 0 0 0 1 0 0 0 0 1 2 0 0 0 1 1 1 1 0 0 0 1 0 2 0 0 0 0 0 0 1 1 0 0 0 0 1 0 0 0 0 0 1 0 0 0 0 1 0 1 0 1 0 0 0 1 0 0 1 0 1 2 1 0 1 0 0 0 0 0 0 1 0 0 1 0 0 0 1 2 2 0 1
IND220 0 0 0 0 2 1 0 0 2 0 0 0 0 0 0 0 0 1 0 1 1 0 1 0 0 0 1 0 0 0 0 0 0 1 1 2 1 1 0 1 0 0 0 2 0 1 0 0 1 0 0 0 0 1 0 1 0 0 0 0 1 0 0 0 1 2 0 0 0 0 0 0 0 0 1 0 0 0 2 0 1 0 0 1 0 0 1 0 0 0 0 0 0 0 0 1 1 0 0 0
IND221 0 0 0 0 0 0 1 0 1 1 0 0 1 0 1 0 0 1 0 0 0 1 1 0 0 1 0 0 0 0 0 1 0 1 0 0 0 0 0 0 1 1 0 0 0 2 0 0 0 1 0 0 0 0 0 0 0 1 0 0 0 0 0 0 1 0 0 0 0 0 0 0 1 0 0 0 1 0 0 0 0 0 0 0 1 0 0 0 0 0 0 0 0 1 2 0 0 0 0 0
IND222 1 0 0 0 0 1 0 1 0 0 0 0 0 0 0 1 0 1 0 0 0 0 0 0 0 1 1 2 2 1 1 0 1 0 1 1 2 0 0 0 0 0 1 0 0 1 0 0 0 1 0 0 0 0 1 0 1 0 0 0 0 1 0 0 2 0 0 0 1 1 1 1 0 0 1 0 0 0 2 0 1 0 0 0 0 0 0 1 0 1 1 0 0 0 2 0 0 0 0 1
IND223 1 0 0 0 0 0 0 0 0 1 0 1 0 0 0 1 1 1 1 0 1 0 0 1 0 0 0 0 0 1 1 1 2 0 0 0 0 1 0 0 1 0 0 1 0 0 0 0 0 2 1 0 0 0 0 0 0 0 0 0 0 1 0 0 0 0 0 0 0 0 0 0 0 0 0 0 1 0 0 0 0 0 0 1 0 0 0 0 0 0 0 0 0 1 0 2 1 1 1 0
IND224 0 1 0 0 2 1 0 1 0 0 2 0 0 0 0 0 0 0 1 1 0 0 0 1 0 0 1 0 1 2 0 0 0 1 0 0 0 1 0 0 0 1 1 0 0 1 0 1 0 0 0 0 0 0 1 0 0 0 0 1 0 0 0 0 0 0 0 0 0 1 0 0 2 0 0 0 0 0 0 0 0 1 0 1 0 0 1 1 2 1 0 0 0 2 0 1 1 1 0 2
IND225 0 0 1 0 1 1 0 0 0 1 0 0 0 0 0 0 1 1 1 0 0 0 1 0 2 0 0 0 1 2 0 2 0 1 0 0 1 1 1 1 0 0 0 1 1 1 0 0 1 2 0 1 0 0 1 1 0 0 0 0 0 1 0 0 0 1 0 0 0 1 0 0 1 1 1 1 0 0 1 0 0 0 1 0 0 1 0 2 0 0 1 0 0 1 0 1 1 0 0 0
IND226 0 2 1 0 0 0 1 0 2 0 0 0 1 1 0 0 1 1 0 0 0 0 0 0 0 0 0 0 1 1 0 0 0 0 0 1 0 0 0 0 0 1 0 1 1 1 0 0 1 2 0 0 2 0 1 0 0 0 0 0 0 0 0 0 0 1 0 0 1 0 0 0 1 2 1 0 0 0 1 0 0 0 0 1 0 1 0 0 0 0 0 0 1 0 0 0 0 0 0 1
IND227 1 1 2 1 1 1 0 0 0 0 0 0 1 1 0 0 0 0 0 1 1 0 2 0 0 0 1 1 1 0 0 0 1 0 1 0 0 1 0 0 0 0 0 1 0 0 0 0 0 1 1 1 0 1 1 0 0 1 0 0 0 0 0 0 1 1 0 1 1 0 0 1 1 1 0 1 0 0 0 1 0 0 0 0 0 0 0 0 1 1 0 0 0 1 1 0 0 0 1 0
IND228 0 1 0 2 1 0 0 0 0 0 0 0 1 1 0 2 0 1 0 0 1 0 0 1 0 0 0 0 1 1 0 0 1 1 0 0 1 0 0 1 0 0 1 1 1 2 0 2 1 1 0 0 2 1 2 0 0 2 2 0 1 0 1 1 2 0 1 0 1 1 0 1 0 1 0 0 0 1 1 1 0 1 0 1 0 0 1 0 0 0 1 1 0 0 0 0 0 0 0 0
IND229 2 1 1 0 1 0 0 0 0 1 0 0 2 1 1 1 1 0 0 1 0 0 0 1 1 0 0 0 1 0 0 1 0 0 1 0 1 0 0 1 0 0 0 1 0 1 0 0 1 1 0 0 0 0 1 0 0 0 0 0 1 1 0 1 1 0 1 0 0 0 0 0 0 1 0 0 1 0 0 2 0 0 0 0 0 0 0 0 0 0 0 0 0 0 0 1 0 1 0 1
IND230 0 0 0 0 1 0 1 0 1 0 1 0 0 2 0 1 0 0 1 1 2 1 0 0 1 0 0 1 1 0 0 0 1 1 1 0 1 0 1 0 1 0 0 0 1 0 1 1 1 0 0 1 1 1 0 1 1 0 1 0 0 1 0 0 0 0 0 1 0 0 1 1 0 1 0 0 0 0 0 0 0 0 0 0 0 0 1 0 1 1 0 0 1 0 0 0 1 0 1 1
IND231 0 0 0 1 0 1 1 0 0 0 1 0 0 2 0 0 1 1 1 0 1 0 0 0 1 0 0 0 1 0 0 1 1 1 0 0 1 0 0 1 2 0 0 0 0 0 1 0 1 0 0 0 1 0 0 0 1 1 1 1 1 0 1 1 1 0 1 1 1 1 1 0 1 1 0 0 0 0 0 0 2 2 0 0 1 1 0 2 1 0 1 0 1 0 0 1 0 0 1 0
IND232 0 0 0 0 0 0 0 1 1 1 0 0 1 0 0 0 1 0 1 0 0 0 0 1 0 1 1 0 0 0 0 1 0 0 1 0 0 0 0 0 1 1 1 0 0 1 0 1 0 1 0 0 2 0 0 0 0 1 1 1 1 0 1 0 0 0 0 1 1 0 1 0 0 0 0 1 0 0 0 0 0 1 0 0 1 0 1 0 0 0 0 1 1 1 0 0 0 0 0 1
IND233 0 1 0 0 1 1 0 0 0 0 0 0 1 0 0 0 1 0 0 0 1 1 0 2 0 0 0 0 0 1 0 1 0 0 0 0 1 0 0 1 1 0 0 0 0 0 0 0 1 0 1 0 1 0 0 0 1 0 0 0 0 0 0 0 1 0 1 2 0 0 0 0 1 0 1 0 0 0 0 1 0 1 1 0 1 1 0 0 0 0 0 1 0 0 0 1 0 1 0 0
IND234 0 0 1 0 1 0 0 0 2 0 0 1 0 0 0 0 0 0 0 0 1 0 0 0 0 0 0 1 1 0 1 0 0 0 0 0 0 2 0 0 0 0 0 1 2 0 0 0 0 0 0 2 1 1 0 0 1 1 0 1 1 1 0 0 0 0 1 1 1 0 1 0 1 0 1 1 1 1 1 0 1 1 1 0 1 0 0 1 0 0 0 0 0 1 0 0 1 1 0 0
IND235 0 0 0 0 1 1 0 0 1 0 0 0 0 1 1 0 0 1 1 0 1 0 1 1 1 0 0 0 0 0 0 1 1 0 0 0 0 0 0 0 1 0 1 0 0 1 0 0 0 1 0 0 1 0 1 1 1 0 1 0 0 0 0 0 1 0 1 0 0 0 1 0 0 1 1 2 1 2 1 1 0 1 0 0 1 0 1 1 1 0 0 1 0 1 1 1 1 1 1 1
IND236 0 0 1 0 1 1 0 0 0 0 0 2 1 1 0 1 1 0 0 0 0 0 0 0 0 0 0 1 0 0 0 0 0 0 0 1 0 1 1 0 1 0 1 1 0 2 1 0 0 1 0 0 0 0 1 0 1 1 0 0 0 1 0 0 0 1 1 1 1 0 1 0 0 0 2 0 1 0 0 0 0 1 0 0 1 0 1 1 1 0 0 1 0 0 0 0 1 1 0 0
IND237 0 1 1 1 0 2 1 0 0 0 0 0 1 1 0 1 0 0 0 0 0 0 0 0 0 0 0 0 1 0 0 0 0 0 1 1 1 1 0 1 0 0 0 0 1 1 0 0 0 0 0 0 0 0 0 0 0 0 0 1 1 0 1 0 0 0 0 0 1 1 0 1 0 0 0 1 0 0 0 0 2 0 0 0 0 0 0 1 0 1 1 0 1 1 1 1 1 0 0 0
IND238 0 1 1 0 0 0 0 2 0 0 1 0 0 0 2 0 0 0 1 0 2 0 1 0 0 0 0 1 0 1 0 0 0 1 0 0 1 0 0 0 0 0 0 2 1 0 0 0 0 0 0 1 0 1 0 2 0 0 0 1 0 0 0 0 1 0 0 0 0 0 0 1 1 0 0 0 1 0 1 0 0 1 0 1 0 0 1 2 0 0 0 0 0 0 0 0 1 0 1 1
IND239 1 0 0 1 1 0 0 2 0 1 0 1 0 1 0 2 0 1 0 1 0 1 0 0 0 0 0 0 0 0 1 0 0 0 0 0 0 0 0 0 0 2 0 0 0 0 0 0 1 0 0 0 0 0 1 0 1 1 1 1 0 1 0 0 1 1 0 1 1 0 0 0 0 0 1 0 0 1 0 0 0 1 0 0 0 0 1 1 0 0 0 0 0 0 0 0 0 0 2 1
IND240 1 0 0 1 0 0 1 0 1 1 0 1 1 0 0 0 0 1 0 0 0 1 0 0 1 0 0 1 0 0 1 0 0 0 0 1 0 0 1 0 0 0 0 0 0 0 0 0 0 1 1 0 0 0 0 1 0 1 1 0 1 1 0 0 0 0 0 2 2 1 1 0 0 0 0 0 0 0 0 0 1 1 1 0 0 0 0 0 0 2 0 0 0 0 1 1 1 0 0 0
IND241 0 1 1 2 0 1 0 0 0 0 0 1 0 0 1 1 0 1 0 0 0 0 1 1 0 1 0 0 0 1 0 0 0 0 0 0 1 0 0 0 1 1 0 1 1 0 0 0 1 1 0 0 1 0 0 1 0 1 0 0 1 1 0 0 0 0 1 2 0 0 0 1 0 0 2 0 0 0 1 0 1 1 0 1 1 0 0 1 1 0 0 0 1 0 1 1 0 0 0 1
IND242 0 0 0 0 1 1 0 0 0 0 1 1 0 0 0 1 0 1 2 1 1 1 1 0 2 1 1 0 2 0 0 0 1 0 0 1 0 1 0 0 2 0 1 1 0 1 0 0 0 0 0 0 1 0 0 1 1 1 0 1 0 1 1 0 0 1 1 1 1 1 1 1 1 0 0 1 0 0 0 1 0 0 1 0 0 0 0 1 0 1 0 1 1 0 0 0 1 0 1 1
IND243 1 1 1 0 0 0 1 0 1 0 0 1 0 1 0 0 0 0 0 1 1 0 1 0 1 1 1 0 1 1 0 1 0 1 0 0 0 0 0 0 0 1 1 0 0 1 1 0 0 0 2 0 0 0 0 2 1 0 1 1 2 0 0 0 0 0 1 0 1 0 0 0 0 0 0 0 0 0 0 0 0 0 0 0 0 1 0 1 0 0 1 0 0 0 1 1 0 1 0 0
IND244 1 1 0 0 1 0 1 0 1 1 2 1 0 0 0 0 2 0 1 1 1 0 0 0 0 1 0 0 0 0 0 0 0 0 0 0 0 1 2 0 0 1 0 1 0 0 0 0 0 1 0 0 0 0 0 0 0 1 0 0 0 1 0 1 0 0 0 1 0 0 0 0 0 0 1 1 0 0 0 1 0 0 0 0 1 1 0 1 0 2 0 0 2 1 0 0 0 1 0 0
IND245 1 0 0 0 0 0 0 0 2 0 1 0 1 0 0 0 2 2 0 0 0 0 1 0 0 0 0 0 1 1 1 1 0 0 1 1 0 1 0 0 0 0 0 0 0 0 2 0 0 0 0 1 1 0 1 0 1 0 0 0 1 1 0 0 1 0 1 0 1 0 0 0 0 0 0 1 0 0 0 1 0 0 1 1 2 1 1 0 1 1 0 0 0 1 0 2 0 0 0 0
IND246 1 0 1 0 1 0 0 0 1 1 0 1 0 0 0 1 0 0 0 1 0 0 0 1 0 1 0 1 1 2 0 0 0 0 0 0 0 1 0 0 0 1 1 1 0 1 0 0 2 0 0 0 0 0 0 0 0 1 1 0 0 0 0 2 0 1 0 1 2 1 0 1 1 0 0 0 0 0 0 0 0 0 1 0 0 0 0 0 0 0 0 0 1 0 0 0 0 1 0 0
IND247 0 0 0 0 0 2 1 2 0 1 0 0 0 0 0 1 0 0 1 0 0 0 0 0 1 0 0 0 0 0 0 1 0 1 0 0 1 0 1 0 0 0 2 1 1 1 0 0 0 1 1 0 0 1 0 1 1 1 1 0 0 1 0 0 1 0 0 0 1 0 0 2 1 0 0 0 1 0 1 0 1 1 0 0 1 0 1 1 0 1 0 0 0 0 2 1 1 0 0 0
IND248 0 0 0 1 0 0 1 0 1 0 0 0 1 1 0 0 1 0 1 0 0 1 0 0 0 0 1 1 0 0 0 0 0 0 1 0 1 0 0 0 0 1 0 0 0 0 0 0 0 0 1 1 2 0 2 0 1 1 0 0 1 0 0 0 0 0 1 2 1 1 0 1 1 0 0 1 0 0 0 0 0 0 0 2 0 1 0 0 0 0 1 0 1 0 0 1 0 1 1 2
IND249 0 0 0 1 0 0 1 1 1 1 0 0 1 0 0 1 0 1 0 1 1 1 0 1 1 0 0 1 0 0 0 1 0 0 1 0 1 0 0 0 0 0 1 1 0 1 1 0 0 1 0 0 0 0 0 1 1 0 0 0 1 1 0 0 0 1 0 0 0 0 2 2 0 0 0 0 0 0 0 2 0 0 1 1 1 2 1 0 0 0 1 0 0 0 1 0 0 0 0 2
IND250 0 1 0 0 1 1 0 0 0 0 2 1 0 0 0 0 1 0 1 0 0 0 1 1 0 1 0 0 1 0 0 0 0 0 0 1 0 1 0 1 0 0 0 0 0 0 1 0 1 0 0 1 0 0 1 0 1 0 0 0 1 0 0 1 0 0 0 1 1 0 0 0 1 0 0 0 1 0 0 2 0 0 1 0 1 0 0 0 1 1 0 1 0 0 0 0 0 0 0 0
IND251 1 0 0 0 0 1 1 1 1 0 0 0 0 1 0 0 1 0 0 1 0 1 0 0 0 0 1 1 1 1 0 0 1 0 2 1 0 1 1 1 0 1 1 0 0 0 1 2 0 0 0 0 1 0 0 0 0 0 0 1 0 1 0 0 0 0 1 0 1 2 1 0 0 2 1 0 0 1 0 0 1 0 0 1 0 0 1 0 0 1 0 0 1 0 0 0 0 0 1 0
IND252 0 0 0 1 0 0 1 0 1 1 1 0 1 0 0 0 0 1 0 0 1 0 1 0 0 0 0 0 0 1 1 0 1 0 1 1 0 1 0 0 1 0 1 1 0 1 1 1 2 0 0 1 0 1 1 0 0 0 0 0 0 1 1 0 0 0 1 0 1 0 0 0 1 1 0 0 1 1 2 0 0 1 0 0 1 1 1 0 0 1 0 0 1 1 0 0 0 0 0 1
IND253 0 0 0 1 0 1 0 0 0 1 1 1 1 0 0 0 1 0 1 0 1 1 1 0 0 1 1 1 0 0 0 0 0 0 1 1 1 0 0 1 1 0 1 2 0 0 0 0 0 0 0 1 0 0 0 1 0 0 0 0 0 0 0 0 1 1 0 1 1 1 0 0 0 1 0 0 0 1 1 1 0 1 0 1 0 0 1 0 1 2 0 0 1 1 2 1 2 1 1 1
IND254 1 0 0 0 0 0 1 0 0 1 1 0 0 1 1 0 0 1 1 1 1 1 0 0 1 0 2 0 0 1 1 0 1 0 0 0 0 1 1 1 0 1 0 1 0 0 1 0 1 0 1 1 0 0 0 1 1 0 0 0 0 0 1 0 0 0 0 0 1 1 1 1 1 0 1 0 0 0 0 0 0 1 0 1 1 0 0 0 1 1 0 1 1 0 1 1 0 0 0 0
IND255 1 2 2 1 0 1 0 0 0 1 1 0 0 0 1 0 0 0 2 0 0 1 0 1 0 0 0 0 0 0 1 0 0 0 0 0 0 1 0 2 0 1 1 0 1 0 0 1 0 0 0 0 0 1 2 1 1 1 2 0 0 0 0 2 0 0 0 1 0 1 2 1 1 1 0 1 0 1 1 0 0 0 1 0 0 0 1 0 0 0 0 0 0 0 1 1 1 0 0 0
IND256 0 0 0 0 0 0 0 0 0 0 0 0 0 0 0 1 0 0 1 1 0 0 0 1 1 0 2 0 0 0 1 0 1 1 0 0 0 1 0 0 0 0 1 0 0 0 0 0 0 1 0 0 1 0 0 1 1 0 0 1 0 0 1 1 0 0 0 0 1 1 0 0 0 0 0 1 0 0 0 0 0 0 0 0 0 0 0 1 0 0 0 0 0 0 0 0 0 0 0 0
IND257 1 0 0 0 0 1 1 0 0 0 0 0 0 0 0 0 2 1 1 1 0 1 0 0 0 1 0 2 0 0 0 0 0 0 0 0 1 0 0 1 1 0 1 0 1 0 0 1 0 1 0 0 1 0 0 0 0 0 0 0 0 0 1 0 1 0 0 1 0 0 0 1 1 0 0 0 1 1 0 0 0 0 1 1 0 0 1 0 0 0 1 1 1 0 0 1 1 0 0 0
IND258 0 0 0 1 1 0 0 2 1 0 1 0 1 0 1 1 1 0 1 0 0 1 1 1 1 0 1 0 0 1 2 0 0 1 0 0 1 0 0 1 0 0 0 1 0 1 0 0 0 0 0 0 2 0 0 1 1 0 1 1 0 1 1 0 0 0 0 0 2 2 0 0 1 1 0 1 0 0 0 1 1 1 0 0 0 0 1 0 0 0 0 1 0 1 0 1 1 1 0 1
IND259 0 0 0 0 0 0 0 0 0 0 0 1 1 0 0 0 2 1 0 0 0 0 1 0 0 1 0 1 0 0 0 0 0 0 2 2 0 1 0 1 2 0 0 1 1 0 1 1 1 0 0 0 0 0 1 0 0 1 2 1 1 0 1 0 1 0 0 1 0 1 0 0 0 1 0 1 0 0 2 0 1 0 0 1 0 0 0 0 1 0 0 1 1 1 0 0 0 1 0 1
IND260 1 0 0 0 0 0 0 0 1 0 0 0 1 1 0 0 0 0 0 0 1 0 1 1 0 0 0 1 1 1 0 1 0 0 0 0 1 0 1 1 0 0 1 1 1 0 1 1 1 1 0 0 0 1 0 2 0 1 1 0 1 0 0 1 0 0 1 0 0 1 1 0 1 1 0 0 1 1 0 0 0 0 0 1 0 0 0 0 1 0 0 2 0 1 0 0 0 0 2 2
IND261 0 0 1 1 1 1 0 0 0 0 1 1 1 0 1 0 0 1 2 1 0 1 0 2 0 0 0 0 1 2 0 1 0 0 0 0 0 0 0 0 0 0 1 1 0 0 0 1 0 0 0 1 0 0 1 0 2 0 0 0 0 0 1 0 1 1 0 0 0 0 1 0 0 1 0 0 1 0 0 0 0 1 0 0 0 0 0 0 0 1 0 0 0 0 0 0 1 2 0 0
IND262 1 1 0 0 0 0 0 0 0 0 0 1 0 0 0 0 0 1 1 0 2 0 1 0 0 0 0 1 0 1 0 1 0 1 0 0 0 1 1 0 0 1 0 0 1 0 0 0 0 0 2 0 1 0 1 0 1 0 1 0 0 1 0 0 1 1 1 0 2 0 2 0 1 0 1 0 0 0 1 1 0 0 0 0 0 1 1 0 0 0 0 2 1 0 0 0 1 1 1 1
IND263 1 0 0 1 0 1 0 0 1 0 0 0 0 1 0 0 0 0 0 0 1 0 0 0 1 0 0 0 0 0 0 0 0 0 1 0 1 0 0 0 0 0 0 2 0 1 0 0 0 1 2 0 0 1 1 2 1 0 0 0 1 2 1 0 0 0 1 1 1 0 0 0 0 1 0 1 0 0 0 0 1 1 0 1 0 1 1 1 0 0 0 0 0 0 0 0 1 1 0 0
IND264 0 1 0 0 1 0 1 0 1 0 2 1 0 0 1 0 1 0 0 0 0 2 1 1 0 0 0 0 1 0 0 0 1 1 1 0 1 0 1 0 0 1 1 0 1 0 0 0 0 0 0 1 0 0 0 0 0 0 1 0 0 0 0 0 1 0 1 0 1 1 0 0 1 1 0 0 0 0 0 0 0 0 0 0 0 0 0 1 1 0 0 1 0 0 0 0 0 1 0 1
IND265 1 1 0 1 0 0 0 0 0 0 1 1 1 0 0 0 0 0 1 0 0 1 1 1 0 0 1 1 0 0 0 1 0 1 1 0 1 0 0 0 1 1 2 1 1 1 0 0 0 0 1 1 2 1 0 0 1 0 2 0 0 0 0 1 0 0 2 0 0 0 0 0 0 0 0 0 0 0 1 2 0 1 0 1 1 0 0 0 0 0 0 1 0 0 1 0 0 0 0 0
IND266 1 0 0 0 1 2 0 1 0 0 0 0 0 0 0 0 0 0 0 0 1 0 1 1 0 0 0 0 1 0 1 0 0 0 2 1 1 0 0 0 0 0 0 0 0 0 1 0 1 2 0 2 1 2 2 2 0 0 2 1 1 0 1 0 0 0 0 2 1 0 1 0 2 1 1 0 1 0 0 0 0 1 2 0 0 1 0 1 0 0 0 0 2 0 0 0 1 0 0 0
IND267 0 0 0 0 0 0 0 0 0 0 1 1 1 1 0 1 0 1 1 0 1 0 0 1 0 1 0 1 0 1 0 1 0 1 1 1 0 0 0 0 0 0 1 0 0 1 0 0 1 0 1 1 0 0 0 0 1 0 0 0 0 2 0 1 0 1 0 0 1 1 0 0 1 0 0 1 0 1 0 1 0 0 1 0 0 1 0 0 0 0 0 0 1 0 0 2 1 1 1 1
IND268 0 0 0 0 0 0 0 0 0 2 0 0 1 0 1 0 1 1 1 1 0 0 1 0 1 0 0 0 0 1 0 1 0 1 1 0 0 0 0 0 1 0 0 0 1 0 0 1 0 0 1 0 0 0 1 0 1 0 0 0 1 1 0 0 0 2 0 0 0 1 1 0 0 0 0 1 0 0 1 0 0 0 0 0 0 0 1 0 0 0 0 2 1 0 0 1 0 1 0 0
IND269 1 0 0 1 0 1 0 0 0 1 0 0 0 0 1 1 0 2 1 0 1 1 0 0 0 0 0 0 2 0 1 0 0 1 1 0 0 1 0 0 0 1 0 1 0 2 0 1 1 1 0 0 0 0 0 0 0 0 0 0 1 1 0 0 1 0 1 0 0 0 0 0 0 0 0 1 0 1 1 0 1 0 0 0 0 0 1 0 0 0 0 1 0 1 0 0 0 0 0 0
IND270 0 1 0 0 0 0 0 0 0 1 0 0 0 0 0 0 0 0 0 1 0 2 1 0 0 0 0 0 0 0 0 1 0 0 0 0 0 0 1 1 1 1 0 0 0 0 0 1 1 1 1 0 0 0 0 0 1 0 1 1 0 1 1 0 0 0 0 2 0 0 0 0 0 0 0 0 2 0 1 0 0 0 0 1 0 1 1 0 0 0 1 1 0 2 0 1 0 0 0 1
IND271 1 2 0 0 0 0 0 2 0 0 0 1 1 0 1 0 0 0 1 1 0 0 0 0 1 2 0 0 0 1 0 0 0 0 0 1 0 0 1 0 0 1 0 0 0 1 0 0 0 2 1 1 0 0 2 0 1 1 0 1 0 0 0 0 0 1 1 0 0 0 1 0 0 0 0 0 1 0 2 1 1 0 1 1 0 1 1 0 1 1 0 0 0 0 1 0 1 2 0 0
IND272 0 1 0 0 0 0 0 0 1 0 0 0 0 0 1 0 0 0 1 0 0 0 0 0 2 1 0 1 0 1 0 1 0 0 0 1 1 0 0 2 1 0 0 1 1 0 0 0 1 1 0 1 0 0 0 1 1 1 0 1 0 0 0 0 0 0 0 0 1 0 0 0 0 0 0 0 1 0 0 0 0 0 1 0 0 0 1 0 1 0 1 1 1 1 1 1 0 0 2 0
IND273 2 1 2 0 0 0 0 1 0 0 1 1 0 1 1 0 0 1 0 2 0 0 1 0 1 0 1 0 1 0 0 0 0 0 0 0 0 0 0 1 1 1 0 1 1 0 0 0 0 0 0 1 1 1 0 0 0 1 0 2 0 0 1 0 0 1 0 0 0 0 1 0 0 2 2 0 0 1 1 0 0 0 1 0 0 0 0 0 0 0 1 1 1 1 0 1 0 0 0 1
IND274 0 0 1 1 1 1 0 0 0 0 1 1 1 0 0 2 0 1 0 0 0 0 1 1 0 0 0 0 0 1 0 0 0 1 1 0 1 0 0 0 0 1 0 0 0 1 0 2 1 0 2 0 0 0 0 0 0 0 0 0 0 0 1 0 0 1 0 0 1 0 1 1 1 0 1 1 0 0 0 0 1 1 0 1 1 1 1 1 1 2 0 0 0 0 1 1 1 0 0 0
IND275 1 1 0 0 0 1 0 1 0 2 0 0 0 0 2 0 0 1 0 1 0 0 0 1 0 1 0 0 0 0 1 1 0 1 1 0 0 2 0 1 0 0 1 0 0 0 0 0 2 0 0 2 1 0 0 1 1 0 1 1 1 0 0 1 0 1 1 1 0 1 1 2 0 1 0 0 0 0 0 1 1 0 1 0 0 0 0 1 1 0 0 1 1 0 0 0 1 1 0 0
IND276 1 0 0 0 1 2 0 1 0 1 1 0 1 0 1 1 0 1 0 1 0 1 1 0 2 0 0 0 0 1 1 0 0 0 1 1 0 0 1 0 0 1 0 0 1 1 0 1 0 2 0 0 0 0 0 0 1 0 0 0 0 0 0 0 2 0 0 0 0 0 1 1 0 0 1 1 0 0 1 0 1 0 0 1 1 0 1 0 0 1 1 0 1 0 1 0 0 0 0 0
IND277 1 1 0 0 0 2 0 0 0 0 0 1 0 0 0 1 0 0 1 1 0 0 0 1 0 0 1 0 0 1 1 0 0 2 0 1 0 1 0 1 0 0 1 0 1 1 2 0 0 0 0 1 1 0 0 2 0 0 0 0 0 0 0 0 0 0 0 1 0 0 1 0 2 0 0 0 1 1 0 1 0 0 1 0 0 0 0 1 0 0 1 0 0 0 1 0 0 1 0 1
IND278 0 0 0 0 0 0 1 0 0 1 0 0 1 1 1 0 0 0 1 0 0 0 0 0 0 0 0 1 1 1 1 0 0 1 1 0 1 1 1 0 0 1 0 0 0 1 0 1 1 1 0 1 1 1 0 1 0 0 1 0 0 0 0 0 0 0 1 0 0 1 0 0 0 0 1 0 0 1 0 1 1 0 0 2 0 0 0 0 1 1 1 0 2 0 1 0 0 1 2 1
IND279 2 0 0 0 2 1 1 1 1 0 0 1 1 0 0 1 0 0 1 1 0 1 0 1 0 0 2 0 1 1 0 1 1 1 1 0 1 0 0 0 1 0 0 1 1 0 1 0 0 0 0 1 0 0 1 0 1 0 0 0 1 0 0 0 1 0 0 0 1 0 1 1 0 0 0 0 0 0 0 0 0 0 0 1 0 0 0 2 1 1 0 1 0 0 1 0 0 1 0 0
IND280 0 0 1 0 1 0 0 0 0 1 0 2 0 0 1 0 0 1 0 0 0 0 1 0 0 1 0 1 1 0 0 0 1 0 0 1 0 0 0 0 0 0 0 1 2 0 1 1 0 1 1 0 1 0 0 0 1 1 0 1 0 0 1 0 0 1 0 1 1 1 1 1 0 1 1 0 1 0 1 0 0 0 1 0 1 0 0 0 0 0 0 0 0 1 0 1 1 0 0 0
IND281 0 0 1 1 1 1 0 1 0 0 2 0 1 0 1 0 0 1 0 0 2 1 0 0 0 1 0 0 1 0 0 0 0 0 1 0 0 0 0 0 0 0 1 0 0 0 2 0 0 1 0 0 0 1 0 0 1 0 1 0 0 0 1 0 0 2 0 0 1 1 2 0 0 0 0 0 0 0 0 0 0 1 0 2 0 0 2 0 0 0 0 1 1 1 0 0 1 0 1 0
IND282 2 0 1 1 0 0 1 0 0 1 1 0 0 2 1 1 0 1 1 0 0 1 0 1 1 0 1 1 0 0 0 0 1 1 1 2 0 0 0 1 0 1 0 1 0 0 0 0 0 0 0 0 1 1 1 0 0 1 0 1 0 1 1 0 0 2 0 0 0 1 0 1 0 0 0 1 0 1 0 0 0 0 0 1 0 0 0 0 0 0 0 1 0 0 1 0 0 1 0 1
IND283 0 0 0 0 2 1 0 0 0 0 0 0 0 0 0 1 0 0 1 0 0 0 0 1 0 0 0 2 0 0 2 0 0 0 0 0 2 0 1 0 1 0 0 0 1 0 0 0 0 0 1 2 1 0 0 0 1 0 1 0 0 0 0 0 0 0 0 0 1 1 0 1 0 0 0 0 1 0 2 0 0 1 0 1 1 0 0 0 1 0 0 2 0 0 0 0 0 0 0 0
IND284 0 0 1 0 2 0 0 0 1 1 1 0 0 0 0 0 1 1 0 0 0 0 0 0 1 0 1 1 0 0 0 1 0 0 0 0 1 0 0 0 0 1 0 1 1 0 0 0 0 0 0 0 1 1 1 1 0 0 0 0 0 1 1 0 1 0 1 0 1 2 2 1 1 0 0 0 1 0 1 0 0 1 1 0 0 0 0 0 0 0 0 2 1 1 0 0 0 1 0 0
IND285 1 1 0 0 0 0 0 0 1 0 0 0 0 0 0 0 1 0 0 1 1 1 1 0 1 0 0 1 0 1 0 1 0 2 0 0 1 1 1 0 0 0 1 1 0 0 0 0 0 1 0 0 0 0 1 0 0 0 1 0 1 0 1 0 0 0 0 1 1 1 1 1 0 0 0 1 0 0 0 0 0 0 0 1 0 0 0 0 1 1 1 1 1 0 0 0 0 0 0 0
IND286 1 0 1 1 0 0 1 1 1 1 1 0 0 0 0 1 0 0 1 0 0 0 0 0 1 1 0 0 0 1 0 0 0 1 0 0 1 0 0 0 0 1 0 2 1 0 1 0 0 1 0 0 0 1 1 0 0 2 1 0 1 0 1 0 0 0 0 0 1 1 1 1 0 0 0 0 1 0 0 1 1 0 1 1 0 0 1 1 0 1 0 0 0 1 0 2 0 0 1 1
IND287 1 0 0 0 1 0 1 0 0 0 0 0 0 0 1 1 0 0 1 1 0 0 0 1 0 0 0 2 1 1 0 0 0 0 0 0 1 0 1 1 0 0 1 1 0 0 0 2 0 1 2 1 0 1 0 1 1 1 1 0 0 0 0 1 1 2 0 1 0 0 0 2 0 0 0 0 1 0 0 1 0 1 1 1 0 0 0 0 2 0 0 0 1 0 1 1 1 1 0 1
IND288 0 1 0 0 1 0 0 0 1 1 0 0 0 0 1 0 0 0 1 0 0 0 1 0 0 0 0 0 0 0 0 0 0 1 2 1 0 1 0 0 1 0 0 0 0 0 1 0 0 0 0 1 1 0 1 0 1 0 1 0 0 1 0 0 0 0 1 1 2 0 0 0 0 1 0 2 0 0 0 1 1 0 0 0 0 0 0 0 1 0 0 0 0 1 0 1 0 0 1 2
IND289 1 1 1 2 0 0 0 0 1 0 0 2 0 0 0 0 0 1 0 0 0 0 1 1 1 0 0 0 0 0 0 0 0 0 2 0 1 0 0 0 0 0 0 0 0 0 0 0 0 0 0 0 0 0 1 1 0 0 1 1 0 0 0 1 1 0 0 0 0 1 0 0 1 0 2 2 0 0 0 1 0 0 0 0 0 0 0 1 0 0 0 1 0 0 0 0 0 0 0 0
IND290 0 0 1 0 1 0 2 0 0 0 1 0 1 0 1 1 1 1 1 0 0 0 0 2 1 1 0 0 0 0 0 0 0 0 0 0 0 0 1 1 1 0 1 0 0 0 0 0 0 0 0 0 0 2 0 0 0 1 0 1 1 0 0 1 1 0 0 0 0 2 1 1 0 1 1 1 0 1 0 0 1 1 1 0 0 1 0 1 0 0 0 0 0 0 1 0 1 0 0 0
IND291 0 0 0 0 0 0 0 0 0 0 1 0 0 0 0 0 0 0 0 0 0 1 1 1 0 1 0 1 0 0 0 0 1 0 0 0 1 2 0 0 1 1 0 0 0 0 1 0 1 0 0 0 0 1 1 0 0 0 0 1 0 0 1 0 0 0 1 0 0 1 1 0 0 0 0 0 1 1 1 1 1 0 1 1 1 0 0 0 0 0 1 1 0 1 1 0 0 0 1 0
IND292 0 0 1 0 1 2 0 0 0 1 1 0 0 0 1 0 0 0 1 1 1 1 0 1 0 1 1 1 0 0 0 0 0 1 0 0 0 1 0 0 0 1 0 0 0 0 0 0 1 1 0 0 0 0 1 1 0 0 2 1 1 1 0 0 0 1 1 0 2 1 0 0 0 1 1 2 0 1 1 0 1 0 0 1 0 0 1 0 0 1 0 0 2 1 0 0 0 0 0 1
IND293 1 0 0 0 0 0 0 1 0 0 0 0 0 0 1 1 0 1 0 0 0 0 1 0 0 1 2 1 1 0 0 0 0 0 0 0 0 1 1 0 0 1 0 0 0 0 0 1 0 0 1 0 0 0 0 1 0 0 0 0 0 0 1 1 0 0 1 0 1 0 0 0 0 1 0 0 0 0 0 1 0 0 0 0 1 0 0 0 0 0 0 0 0 0 1 1 0 0 0 1
IND294 0 1 1 1 0 0 1 1 0 0 1 0 0 0 1 0 1 1 0 0 1 0 1 1 1 0 1 0 0 1 2 0 0 1 1 0 0 0 0 1 0 0 0 0 1 0 0 2 0 0 1 1 1 1 0 1 0 0 0 0 0 0 0 0 0 0 0 2 0 0 0 0 0 0 2 0 0 2 0 0 1 1 0 1 1 0 0 1 0 0 1 0 1 0 0 1 0 0 1 0
IND295 0 0 0 0 0 0 0 0 0 0 0 0 0 1 1 0 2 0 1 0 0 0 0 0 1 1 0 0 0 0 0 1 0 0 0 1 0 0 0 0 0 0 0 1 0 1 1 0 0 1 0 0 0 1 0 1 0 0 0 0 1 0 1 0 1 1 1 0 0 0 0 0 1 1 0 1 0 0 1 0 0 1 1 0 0 0 0 0 2 0 0 0 0 1 2 0 1 1 1 0
IND296 0 1 0 0 1 1 0 0 1 0 1 0 0 0 1 0 0 0 1 1 0 0 0 0 0 1 2 0 1 0 0 0 0 1 2 1 1 1 1 2 1 0 0 1 0 1 0 0 0 0 1 0 0 0 1 1 0 1 1 0 0 1 0 1 0 1 0 0 1 0 0 0 0 0 2 0 1 2 0 0 0 1 1 1 1 1 0 0 1 1 0 1 0 0 2 0 1 0 0 0
IND297 0 1 1 0 1 1 0 0 0 1 0 0 0 1 0 0 0 0 0 0 0 0 0 1 0 1 1 2 1 1 0 1 1 1 0 0 1 0 0 0 0 0 1 0 0 0 0 0 1 0 0 1 0 0 0 1 1 0 1 0 1 0 1 0 0 1 0 0 0 0 0 0 0 0 0 0 0 0 0 1 0 0 0 0 0 0 0 2 1 1 1 0 0 0 0 0 0 1 1 0
IND298 0 0 1 1 1 0 1 1 1 0 0 1 0 1 1 0 0 1 0 0 0 0 0 1 0 0 0 2 0 2 1 1 0 0 1 0 1 0 0 1 0 0 1 1 0 0 0 1 0 0 0 0 0 1 0 1 0 1 1 0 0 1 1 1 0 0 1 0 1 0 1 0 0 1 0 0 1 0 1 0 1 0 1 0 0 1 1 0 0 1 0 1 1 0 0 0 0 0 0 0
IND299 0 0 0 1 1 0 1 1 0 0 1 0 0 1 1 0 1 0 1 1 0 1 0 0 0 0 0 1 1 0 0 0 0 0 0 0 0 0 1 2 1 0 0 0 0 0 0 0 0 1 0 0 0 2 0 1 0 0 2 0 0 1 0 0 1 0 0 0 0 0 1 0 0 0 1 0 1 1 0 1 0 1 1 1 1 0 1 1 1 0 1 2 0 0 0 2 0 0 1 0
IND300 0 0 0 1 0 1 0 0 0 0 0 0 0 1 0 0 0 1 1 0 0 0 1 1 2 1 1 2 0 0 1 0 0 0 1 0 0 0 1 0 0 0 1 0 0 0 0 0 0 1 0 1 0 0 0 0 0 0 1 1 2 0 0 0 0 0 1 0 1 0 0 0 1 0 0 0 1 1 0 0 0 0 2 0 0 0 0 0 0 1 0 0 1 1 0 1 0 0 0 0
IND301 0 1 1 0 0 1 0 0 0 1 0 1 0 1 0 1 1 1 0 1 1 0 1 0 1 1 0 0 1 1 1 0 0 0 1 0 0 0 0 0 0 0 0 1 0 1 0 0 0 0 0 0 1 1 0 0 1 1 1 0 1 0 0 1 0 2 0 0 1 1 1 1 0 0 1 0 1 0 0 1 1 0 0 0 0 0 0 0 0 0 0 1 0 1 0 0 0 0 1 1
IND302 0 0 0 1 1 2 2 0 1 0 0 1 0 1 0 1 1 2 0 0 0 0 1 0 1 1 1 1 0 0 0 2 0 1 1 0 0 0 0 0 1 0 0 0 2 1 0 0 0 0 0 0 0 1 2 0 0 0 0 0 0 2 0 0 0 0 1 2 0 2 1 0 0 0 2 0 1 0 0 1 1 0 1 1 1 2 0 0 0 0 1 1 0 1 2 1 0 1 0 1
IND303 0 0 1 0 2 1 0 0 0 1 1 0 1 1 1 1 0 1 1 1 0 0 1 0 0 0 0 0 0 1 0 0 0 1 0 1 1 0 0 2 2 0 0 0 0 1 0 1 0 1 1 0 0 0 1 0 1 1 0 1 0 1 0 1 0 1 0 0 1 1 0 0 1 0 0 0 0 0 0 1 1 1 1 0 0 1 0 1 0 1 1 0 1 0 1 1 0 0 0 0
IND304 0 2 1 2 0 1 0 0 0 0 1 0 0 1 0 0 0 0 1 0 0 0 1 0 0 1 1 1 0 1 0 0 0 1 0 0 0 0 1 0 0 0 0 1 2 1 0 1 1 0 1 0 1 0 0 1 0 0 1 1 0 1 1 0 1 0 0 0 1 2 0 0 1 0 0 0 0 0 0 1 0 0 0 1 1 0 1 1 0 2 0 1 1 0 1 0 1 0 0 0
IND305 0 1 0 1 1 0 0 1 0 1 1 0 0 0 0 1 1 0 1 1 0 0 0 0 1 1 0 0 1 1 0 0 0 0 0 0 2 1 0 0 0 0 0 1 1 1 1 0 0 0 0 0 0 0 1 0 0 0 1 0 1 1 0 1 0 0 1 0 1 0 0 0 0 1 0 1 0 0 0 1 1 0 0 1 1 2 0 0 0 0 1 0 0 1 0 0 1 0 0 0
IND306 0 0 1 0 0 1 0 0 1 1 1 0 0 0 1 0 0 0 0 0 1 0 0 0 1 0 1 1 0 0 0 0 0 0 1 1 0 0 1 1 0 1 1 1 1 1 0 0 0 0 0 0 1 0 1 0 1 0 1 2 1 0 0 1 0 0 1 0 0 0 0 0 1 0 0 2 0 2 0 0 0 0 0 0 1 0 1 0 0 0 0 0 1 1 1 0 1 0 0 0
IND307 0 0 0 1 0 1 0 0 0 0 1 1 1 1 1 2 0 1 2 1 1 0 0 1 0 0 0 0 1 1 0 0 0 1 0 2 0 0 0 0 0 1 0 0 1 0 1 0 0 0 0 1 1 1 0 1 0 2 1 0 0 1 1 1 0 1 0 1 0 1 0 0 0 1 1 0 2 1 0 0 0 0 1 0 0 2 1 2 0 1 0 1 0 1 1 0 1 1 0 0
IND308 1 1 1 2 0 1 1 1 1 0 1 0 0 1 0 0 1 0 0 1 0 0 1 0 0 0 0 1 1 0 2 1 0 0 0 1 0 0 0 0 0 1 1 0 1 0 1 2 0 0 0 0 2 0 1 0 1 1 0 1 1 1 1 0 1 0 1 0 0 2 0 0 0 1 1 2 0 1 0 0 1 0 1 1 2 1 1 1 0 0 1 1 1 0 2 1 1 0 0 0
IND309 0 1 0 1 1 0 0 0 1 0 2 0 0 0 0 1 1 0 0 1 0 1 0 0 1 0 0 0 0 1 1 0 0 0 0 1 0 0 0 0 0 0 0 0 0 1 1 0 0 0 0 0 1 1 0 0 1 0 0 0 1 0 1 1 2 1 0 0 0 0 0 1 1 0 1 0 2 0 0 0 0 0 0 1 0 0 1 1 0 0 0 0 1 2 1 0 0 0 0 0
IND310 0 1 0 1 1 0 0 0 0 0 1 0 1 0 1 1 0 0 0 0 0 0 0 0 1 1 1 1 0 1 1 1 0 1 0 1 0 1 0 0 0 0 1 0 1 0 1 2 1 1 1 2 1 0 0 0 0 1 1 0 1 0 1 1 1 1 0 0 0 1 0 0 0 0 1 1 1 1 0 0 1 0 1 0 0 0 0 0 0 0 1 0 0 0 0 0 0 0 1 1
IND311 1 0 0 1 0 1 0 1 0 0 0 1 0 0 1 1 0 0 0 0 1 0 0 0 0 1 0 1 0 0 0 0 1 1 0 0 0 0 0 0 0 1 0 0 0 2 1 1 0 0 0 1 1 1 0 1 0 0 0 1 1 0 0 1 1 1 0 1 0 1 0 0 1 0 0 1 1 1 1 0 1 1 0 1 1 0 0 0 2 0 0 1 0 1 0 0 0 1 0 0
IND312 1 0 0 0 0 0 0 1 0 1 0 0 0 0 0 0 0 1 0 0 0 0 0 0 0 2 2 0 1 0 0 1 1 1 1 0 1 1 0 1 0 0 1 0 0 0 0 0 1 0 1 0 0 0 1 1 1 0 0 0 1 1 0 0 1 0 1 2 0 0 1 0 1 0 0 1 0 0 0 1 0 1 1 1 1 0 0 0 0 0 1 0 1 1 1 0 0 0 0 1
IND313 2 1 0 0 0 1 1 0 0 1 0 0 0 0 2 1 0 0 0 2 0 0 0 0 0 1 1 0 0 0 0 0 0 0 0 0 1 0 1 0 0 0 0 0 0 0 0 0 0 0 0 0 1 1 0 1 2 0 0 0 1 2 0 0 0 1 0 0 0 1 0 0 0 0 1 0 1 1 0 0 0 0 0 0 0 0 0 2 0 0 0 0 2 1 1 1 0 0 0 1
IND314 0 0 1 0 0 0 0 1 0 1 0 0 1 1 1 1 0 2 0 0 1 0 1 0 0 0 0 0 0 0 1 0 0 0 1 1 1 1 0 1 1 0 2 0 1 1 0 1 1 0 0 2 0 1 0 1 0 0 1 0 0 1 0 1 0 1 0 1 1 0 0 1 0 0 0 0 1 0 0 1 0 0 0 0 0 0 0 1 0 0 1 0 0 0 1 0 2 0 0 1
IND315 1 0 1 0 0 0 0 0 1 1 1 1 0 0 1 1 0 0 0 0 0 1 0 0 0 0 1 0 1 0 1 0 0 0 1 0 0 1 0 0 0 0 0 0 0 0 1 0 0 0 1 1 0 1 0 0 0 1 1 0 1 0 0 1 2 1 1 1 0 0 1 0 0 1 1 0 0 0 0 0 0 0 0 1 1 1 1 0 1 0 1 2 0 0 1 0 0 0 0 0
IND316 0 0 0 0 1 1 0 2 0 0 1 0 0 0 1 0 1 0 0 0 1 0 1 1 0 1 1 2 1 1 0 0 0 0 2 0 0 1 0 1 0 0 0 0 0 1 0 1 0 0 1 0 0 2 0 0 0 0 1 0 1 0 0 0 1 0 0 1 0 1 0 0 0 0 1 0 0 0 1 0 0 1 1 0 0 1 1 0 1 0 2 0 0 2 1 0 0 1 0 1
IND317 1 0 0 1 0 0 2 0 0 1 0 0 1 0 0 1 0 1 0 0 0 0 0 0 0 0 0 0 0 0 0 1 0 0 0 0 0 0 1 0 0 0 1 1 1 0 0 1 0 0 0 1 0 0 1 0 0 0 0 0 0 1 1 1 1 1 0 1 1 0 0 1 1 0 1 0 0 0 0 0 0 0 0 1 0 1 1 0 0 0 0 0 1 0 0 0 0 0 0 1
IND318 0 0 1 0 0 1 0 0 0 1 0 1 0 1 2 1 1 1 1 0 0 0 0 0 2 1 1 0 0 2 0 0 0 1 1 2 0 0 0 1 0 1 0 0 0 1 1 1 0 0 0 1 1 1 0 1 0 0 0 0 0 0 0 0 0 0 0 0 0 1 1 0 0 0 0 1 1 0 0 1 0 0 0 1 0 0 2 0 1 2 1 1 0 0 0 0 0 0 0 1
IND319 0 0 0 2 0 0 1 0 0 0 0 0 0 0 1 0 1 0 2 1 0 1 1 0 0 0 0 0 0 0 0 0 1 0 1 0 1 0 2 0 0 1 1 1 1 0 1 1 0 2 0 1 1 0 0 1 0 1 0 0 0 0 0 1 0 1 0 1 0 0 0 1 0 0 0 0 1 1 0 0 0 2 1 0 1 1 0 0 0 1 0 1 0 0 0 0 0 0 0 0
IND320 0 0 1 1 0 1 0 1 0 0 1 0 0 2 0 0 0 0 0 0 1 0 1 1 0 0 0 0 0 0 1 0 0 1 2 0 0 1 0 0 0 1 1 0 1 0 1 0 0 0 0 0 0 1 1 0 0 0 0 1 0 1 1 1 0 0 0 1 0 0 0 0 1 0 0 0 1 1 1 0 0 0 2 0 0 1 0 1 1 1 1 0 0 0 0 1 0 0 0 0
IND321 1 1 0 1 0 0 1 1 1 2 0 0 0 0 0 1 0 1 0 0 0 1 1 0 0 2 0 0 0 0 1 1 0 0 1 1 0 0 1 0 1 1 1 0 1 1 0 1 2 0 0 0 1 0 0 1 0 0 0 1 2 0 1 0 0 1 1 1 0 0 0 1 1 0 1 0 2 0 0 0 0 0 0 0 1 0 0 1 1 1 0 0 0 0 0 0 1 0 0 0
IND322 0 1 2 0 0 0 1 0 0 0 0 1 1 0 0 0 0 0 0 0 1 0 1 0 0 0 2 2 0 0 0 0 0 0 0 0 1 0 1 0 1 0 1 1 1 0 1 1 1 1 0 0 0 0 1 0 1 0 0 2 0 1 1 0 2 0 0 0 0 1 1 1 1 0 0 1 1 0 0 1 1 0 0 0 1 0 0 0 0 0 0 0 0 0 0 0 1 1 0 1
IND323 2 0 0 1 1 0 1 0 1 1 1 0 1 0 0 0 0 0 1 1 0 0 1 0 1 0 0 2 0 0 1 0 0 1 0 0 2 0 0 0 0 1 0 0 1 0 1 1 1 0 1 0 0 1 0 0 0 0 0 0 1 1 0 0 0 1 0 0 1 1 0 1 0 0 0 0 0 0 2 1 0 0 0 0 0 1 1 0 1 1 2 0 0 0 1 0 1 0 1 0
IND324 0 1 1 0 0 1 0 0 0 0 2 1 0 0 1 0 0 0 0 0 0 2 1 1 0 1 1 0 0 0 0 0 0 0 1 0 2 0 1 1 0 1 0 1 1 0 0 0 1 1 0 0 1 0 1 2 0 1 0 0 1 1 2 0 1 1 0 0 1 0 0 0 1 0 0 0 1 1 0 0 0 0 1 0 0 2 0 0 1 1 0 0 0 0 0 0 1 0 0 0
IND325 0 0 1 2 0 0 0 1 0 0 0 0 0 1 0 1 0 0 0 1 0 0 0 0 0 0 1 0 0 0 2 0 0 0 1 0 1 0 0 0 0 0 1 0 1 1 0 0 0 1 0 0 0 1 1 0 0 0 0 0 0 0 0 1 1 0 0 0 1 0 1 0 0 0 1 0 0 0 1 0 0 1 0 0 1 1 0 1 0 2 0 0 1 0 1 1 0 1 0 1
IND326 0 0 1 0 1 0 0 0 0 1 1 0 0 2 1 1 0 0 0 1 0 1 0 0 0 0 1 1 0 0 1 0 0 0 0 2 0 0 1 0 1 0 1 0 0 0 0 0 0 0 0 1 0 0 0 2 1 0 0 0 0 0 0 0 0 0 0 0 0 0 0 0 0 0 0 1 0 0 0 0 1 1 0 1 0 1 1 1 1 0 0 0 0 0 0 2 0 0 0 1
IND327 0 1 1 0 0 0 1 0 0 0 0 1 0 1 0 0 0 0 1 1 0 1 0 1 1 0 1 0 0 1 1 0 1 0 0 1 0 0 0 0 1 0 1 0 1 0 0 0 0 0 1 0 0 0 0 0 0 1 0 1 1 0 0 0 1 0 0 0 1 1 0 0 0 0 1 1 0 0 0 1 0 1 1 1 0 0 0 0 1 2 1 1 0 0 1 1 0 0 0 0
IND328 0 0 0 0 0 1 1 0 0 1 1 0 0 0 1 1 2 1 1 0 0 0 2 0 0 0 0 0 0 0 0 1 0 0 1 0 1 0 0 0 1 0 0 1 0 1 0 0 0 0 1 0 1 0 0 0 0 0 0 1 1 0 0 2 1 1 1 0 0 0 0 0 1 1 0 0 0 0 0 1 0 1 0 0 1 1 0 1 0 0 0 0 1 0 1 0 0 0 0 1
IND329 0 0 0 1 0 0 0 1 0 0 0 0 0 0 2 0 1 1 0 0 1 0 1 1 1 0 0 1 0 0 1 1 1 0 0 1 0 0 0 0 0 0 0 0 1 0 1 0 0 1 0 0 1 0 2 0 1 1 0 0 1 0 1 0 0 0 1 0 0 1 1 1 1 0 1 0 0 1 0 0 1 0 0 1 0 0 0 0 0 0 0 0 1 0 1 0 0 1 0 0
IND330 1 1 1 1 0 0 0 1 1 0 1 1 1 1 0 1 0 0 0 1 0 1 0 0 1 1 1 1 1 0 2 0 1 1 0 0 0 2 0 0 0 1 0 1 0 1 1 1 0 1 0 0 1 1 0 0 2 0 0 0 0 0 1 0 1 0 1 1 0 0 0 0 0 0 1 0 1 0 0 0 0 0 0 1 1 1 0 0 0 0 2 0 0 1 1 1 0 1 1 0
IND331 0 0 1 0 1 0 1 1 1 1 0 0 0 1 0 1 1 0 2 0 0 0 0 0 0 0 1 0 0 0 1 1 1 0 0 1 0 0 0 1 0 1 0 1 0 0 1 0 0 0 0 0 0 1 1 0 1 1 1 0 0 0 1 0 0 0 1 0 0 0 0 2 1 0 0 1 0 1 0 0 1 0 0 0 0 0 0 1 1 0 0 0 0 1 2 0 1 1 0 1
IND332 0 0 0 0 1 0 0 0 1 0 1 0 2 1 0 0 2 1 1 0 0 1 1 1 0 0 0 0 0 0 1 1 1 0 1 0 1 0 0 0 0 0 1 0 0 1 0 0 0 1 0 1 0 0 1 0 0 0 0 0 0 0 2 2 1 0 0 0 1 1 1 1 1 0 0 1 0 1 0 0 0 0 0 0 0 1 1 0 0 1 0 1 0 0 0 0 1 0 1 0
IND333 0 0 0 0 0 1 0 1 1 0 1 1 0 1 1 1 1 1 2 0 0 0 0 2 1 1 0 0 1 0 1 0 1 0 0 1 0 0 0 0 1 0 1 0 0 0 0 0 0 1 1 0 0 0 0 0 0 0 0 1 0 0 1 0 0 0 0 0 1 0 0 2 2 0 0 0 2 0 0 0 0 1 0 0 1 0 1 0 0 0 0 0 0 0 1 0 1 0 0 0
IND334 0 0 1 0 1 0 0 0 1 1 1 0 0 0 1 0 0 0 1 0 1 1 0 1 0 0 0 0 0 0 1 1 1 0 0 0 0 0 0 0 0 1 0 1 1 0 1 0 0 0 0 1 1 0 0 0 0 2 0 0 2 1 0 0 1 0 0 0 1 0 1 0 0 0 1 0 1 0 1 1 1 0 1 0 0 0 0 0 1 0 1 0 0 2 0 0 1 1 1 1
IND335 1 2 0 0 0 0 0 0 0 0 0 1 0 0 0 0 1 0 1 0 1 0 0 0 0 0 0 0 0 0 0 0 1 0 0 0 0 0 0 1 0 0 0 1 1 1 0 0 1 0 2 0 0 0 0 1 1 0 0 0 0 0 0 0 1 1 1 0 0 1 1 0 0 0 1 1 1 0 0 0 1 0 0 1 0 1 1 1 0 1 0 1 0 0 1 0 1 0 0 1
IND336 1 0 1 0 1 0 0 0 2 0 2 0 0 1 0 1 0 0 0 1 0 1 0 0 0 0 0 1 0 0 0 1 0 0 0 0 1 0 1 1 1 1 0 1 0 0 1 0 1 1 2 0 0 0 0 1 0 0 2 0 0 0 1 0 0 1 0 1 0 0 0 0 1 1 2 0 0 0 1 0 0 0 0 0 1 0 0 0 0 0 0 0 0 1 0 0 0 1 1 0
IND337 0 1 1 0 1 0 1 0 0 0 1 0 1 1 0 1 1 0 1 0 0 0 0 0 0 0 1 0 0 0 0 0 0 1 1 1 0 0 0 1 1 0 0 0 0 1 1 0 0 0 0 0 0 0 1 1 0 0 0 0 0 0 1 1 0 0 1 1 1 0 0 1 0 0 0 1 1 1 0 2 0 0 0 0 1 0 0 0 0 1 1 0 0 0 1 1 0 0 0 0
IND338 0 0 0 1 0 0 0 1 0 2 0 1 0 0 2 2 1 1 0 0 0 2 0 1 0 1 0 1 1 1 0 0 0 0 1 0 0 0 0 1 0 0 0 0 1 1 1 1 1 0 0 0 0 0 2 0 0 0 1 0 1 0 0 0 0 1 1 1 0 0 0 0 0 0 1 0 0 0 0 1 0 0 0 1 1 0 0 1 0 2 1 0 0 0 0 0 0 0 0 0
IND339 1 0 0 1 0 1 0 0 1 0 1 2 1 0 1 0 0 2 1 1 1 1 1 2 1 1 0 1 1 1 1 0 0 0 0 0 0 1 0 0 0 1 1 1 1 1 1 0 1 0 0 1 0 0 1 1 0 0 0 1 1 0 0 0 0 0 0 0 1 1 0 1 0 0 0 0 1 0 1 0 0 1 0 1 1 1 1 0 0 0 0 0 0 1 0 1 0 0 0 1
IND340 0 0 0 0 0 0 1 0 0 0 0 0 1 1 1 1 1 0 0 0 0 0 1 0 1 0 0 0 0 1 0 0 0 0 1 2 1 1 0 1 1 1 0 0 0 1 0 1 1 0 1 1 0 0 0 1 0 0 2 1 1 0 0 0 2 2 0 0 1 0 0 0 0 0 0 0 1 0 0 0 0 1 0 1 0 0 0 0 1 1 0 0 0 1 0 0 1 1 2 1
IND341 1 0 0 1 1 0 0 1 0 0 0 0 1 1 0 0 0 1 0 0 0 0 0 0 0 1 1 0 0 1 1 1 0 0 1 0 1 1 0 1 2 0 1 0 1 0 0 1 1 0 0 1 1 0 0 0 1 0 0 1 0 0 1 0 0 1 0 2 0 0 0 0 0 0 0 0 0 1 0 0 0 1 1 1 1 1 0 0 0 0 0 1 0 1 0 0 1 1 1 0
IND342 0 1 0 1 1 0 0 2 1 0 1 1 0 0 0 0 1 0 1 0 0 0 0 0 0 0 1 0 0 1 0 0 0 2 1 0 0 1 1 0 0 1 1 1 1 0 0 1 0 1 0 1 0 2 0 0 0 0 0 0 1 1 0 0 0 1 0 0 1 0 1 1 0 0 0 0 0 0 1 0 0 1 0 1 2 0 0 2 0 0 0 1 1 0 0 1 0 0 1 0
IND343 0 0 0 1 1 0 0 0 0 1 0 0 0 0 0 1 0 1 1 1 0 1 0 1 1 1 0 1 0 0 1 0 0 1 0 0 0 0 1 1 0 0 1 1 1 0 1 0 1 0 0 0 1 0 2 1 0 0 0 0 0 0 0 0 0 1 0 0 1 0 1 0 0 0 1 0 0 0 1 1 0 0 1 0 2 1 0 0 1 0 0 0 0 0 0 1 1 1 0 0
IND344 0 1 0 1 0 0 1 0 0 0 0 1 1 0 1 0 1 0 1 1 1 1 0 0 0 0 1 1 1 0 0 0 0 1 1 1 0 0 0 0 0 2 0 0 0 0 0 0 1 0 1 0 0 0 0 2 1 1 0 0 1 1 0 1 0 0 0 0 0 0 1 1 0 0 0 0 0 1 1 0 0 0 0 0 0 0 2 0 1 0 0 1 0 0 0 0 0 0 0 1
IND345 1 0 1 0 0 1 1 1 0 1 1 0 0 0 0 0 0 0 0 0 2 0 0 1 0 0 0 0 0 0 0 0 1 0 1 0 2 0 0 0 0 0 0 1 0 0 1 1 0 1 0 0 0 1 0 0 1 0 0 0 1 2 0 1 2 0 0 0 2 0 1 1 0 0 0 0 0 0 0 0 0 0 0 0 1 1 0 1 0 0 1 0 0 1 0 1 1 0 0 0
IND346 1 1 0 1 1 0 0 1 1 0 0 1 0 0 1 0 0 1 0 0 1 0 1 0 1 0 0 0 0 1 0 0 0 1 1 0 1 0 0 1 1 0 0 1 0 1 0 2 0 1 0 0 1 0 2 0 0 0 1 1 1 1 0 1 0 0 1 1 0 0 0 1 2 0 0 0 0 1 0 0 1 1 0 0 1 1 1 0 1 0 1 0 0 0 0 0 1 0 0 1
IND347 1 1 0 1 1 0 1 0 0 0 1 0 0 1 1 0 0 1 0 0 0 0 0 0 2 1 0 0 1 0 0 0 0 0 1 0 0 1 0 0 0 0 1 0 1 0 1 1 0 1 0 1 1 2 0 2 0 1 1 0 0 1 0 0 2 0 0 0 1 0 0 0 0 0 1 0 1 0 0 1 1 0 1 0 0 0 0 1 0 0 0 1 0 0 0 0 0 0 2 1
IND348 0 1 2 1 0 0 0 0 0 0 0 1 0 1 0 0 0 0 0 0 0 1 0 1 0 0 0 1 0 2 1 1 0 0 0 0 0 0 0 1 1 1 0 0 0 0 1 0 1 0 0 2 0 0 0 0 0 2 0 1 0 1 1 1 0 0 1 1 1 0 0 0 2 0 0 1 0 0 1 0 0 0 0 0 0 1 1 0 0 0 1 1 0 0 0 0 0 0 1 1
IND349 0 0 1 0 1 0 0 0 0 1 1 1 1 1 1 0 0 0 1 0 1 0 0 1 1 0 0 1 0 2 1 0 0 0 0 0 0 0 0 1 0 0 2 2 0 1 0 0 1 1 2 1 0 0 1 1 1 1 0 0 0 0 0 0 1 0 1 1 0 0 0 0 1 0 2 0 1 1 0 0 0 1 1 1 0 0 1 0 0 1 0 0 2 0 1 0 1 0 1 0
IND350 0 0 0 1 0 0 2 1 1 1 2 0 0 1 1 1 0 1 0 0 0 0 0 0 0 0 0 0 0 0 1 0 0 1 0 0 0 0 1 1 0 0 0 1 1 0 0 1 1 0 0 0 0 0 0 0 1 1 1 0 1 0 0 0 1 0 0 1 1 0 1 1 0 1 1 0 1 1 0 1 0 0 0 0 0 0 1 1 1 0 0 0 0 0 0 0 0 0 0 0
IND351 0 0 0 0 1 1 2 0 2 0 0 0 0 1 0 0 0 0 0 0 0 0 0 1 0 0 1 0 0 1 0 1 0 0 0 0 0 0 0 2 0 1 0 0 1 2 0 0 0 0 0 1 1 0 0 0 0 0 1 0 0 0 0 0 0 0 0 1 1 1 1 2 0 1 0 0 1 0 1 0 0 0 1 0 0 0 1 0 1 0 0 0 0 0 0 1 1 0 0 1
IND352 0 0 0 1 1 1 0 0 1 2 0 0 0 0 0 0 1 0 0 0 0 0 0 2 0 0 0 0 1 0 1 1 0 0 0 0 0 1 0 1 1 2 0 1 0 0 0 0 0 0 0 0 0 0 0 0 0 0 0 1 0 1 0 0 1 1 0 0 0 1 1 0 1 0 0 0 1 0 1 0 2 0 1 1 1 1 1 0 1 0 0 0 0 0 1 1 0 0 0 0
IND353 1 0 0 0 1 1 0 0 1 1 0 0 1 0 1 0 0 1 0 1 0 0 0 0 0 0 0 1 0 1 1 0 1 0 0 0 1 1 0 0 1 0 1 0 1 0 0 0 1 1 0 0 0 1 0 0 0 0 0 1 0 1 0 0 1 1 0 0 2 0 0 1 0 0 0 1 0 1 0 0 0 0 0 1 0 0 0 0 0 1 0 0 1 1 0 1 0 1 0 1
IND354 1 0 1 0 1 1 1 0 0 1 0 0 1 1 2 0 0 0 0 0 0 0 0 0 0 1 1 1 0 0 0 0 1 0 0 0 1 1 0 0 0 1 2 1 0 1 0 2 0 0 2 1 0 0 0 0 0 0 0 1 0 0 0 0 1 0 0 0 0 1 0 1 0 1 0 0 1 0 2 0 0 0 1 1 1 1 0 0 0 1 0 0 0 0 0 0 0 1 0 1
IND355 1 0 0 1 1 0 1 0 1 0 0 0 0 1 1 0 0 0 0 0 0 1 1 0 0 0 0 0 0 0 0 0 0 0 0 0 1 0 0 0 0 0 1 1 1 1 0 1 0 1 0 0 1 0 0 0 0 1 1 1 0 0 1 0 1 1 0 0 0 0 0 0 1 0 0 1 0 0 0 1 0 2 0 1 0 2 0 1 1 0 1 0 0 2 0 1 0 0 0 1
IND356 0 0 1 1 0 1 1 1 0 1 0 0 0 1 1 0 0 0 2 0 1 0 0 2 0 0 0 1 1 0 0 2 0 0 0 0 1 0 0 0 0 0 1 0 0 0 0 0 0 0 1 0 1 1 0 0 0 0 0 0 0 1 0 0 1 1 0 0 1 0 1 0 0 0 0 0 1 0 0 0 0 1 0 0 0 0 0 0 0 1 0 2 0 0 0 1 1 0 1 0
IND357 0 1 0 0 1 0 0 0 0 1 1 1 0 0 0 0 0 0 0 1 1 0 0 1 1 0 1 1 2 0 0 0 2 0 0 1 1 1 0 0 1 0 0 0 0 0 0 0 0 0 0 0 0 0 0 0 0 0 0 2 1 1 0 1 0 0 0 0 0 1 0 1 1 2 2 0 1 0 2 1 0 0 0 0 0 0 1 1 0 0 0 0 0 0 0 0 1 1 0 1
IND358 1 0 0 1 0 0 2 0 0 0 1 0 0 0 0 0 0 0 0 0 0 0 1 0 0 1 1 0 0 1 0 0 1 0 0 1 1 0 0 0 1 0 0 0 0 0 0 1 1 2 2 1 0 0 1 1 0 1 0 0 1 1 0 1 0 0 0 2 1 0 0 0 0 0 0 1 0 0 0 0 1 0 2 0 1 0 1 1 1 0 0 1 2 2 2 0 0 0 0 0
IND359 1 0 0 0 0 0 0 0 1 0 0 1 1 0 0 1 1 0 1 1 0 0 1 2 0 0 1 0 0 0 0 1 1 0 0 0 0 1 1 0 0 0 0 1 0 0 0 0 1 0 0 0 0 1 0 2 0 1 1 0 1 1 0 0 1 0 0 0 0 0 1 0 0 0 1 0 0 0 0 1 0 1 1 0 0 0 0 1 0 0 0 1 2 1 2 0 0 0 1 0
IND360 0 1 1 1 0 0 1 0 0 0 1 0 0 0 0 0 0 1 1 0 1 0 0 1 1 0 1 1 1 0 0 0 1 0 0 1 1 0 1 0 0 2 0 0 0 0 0 1 0 0 0 0 0 0 0 0 0 0 0 0 1 0 1 2 1 0 0 0 0 0 0 0 1 1 1 2 1 0 0 1 0 0 1 0 1 0 0 1 0 1 1 0 0 1 1 0 0 0 2 0
IND361 1 0 0 0 0 1 1 1 1 0 0 1 1 1 0 1 0 0 0 1 0 0 1 0 0 0 1 1 1 0 2 0 1 1 0 1 1 0 0 0 0 0 0 1 1 0 1 1 0 1 0 0 0 1 0 0 1 1 0 1 1 1 0 1 0 0 0 1 0 2 0 1 0 0 0 1 1 0 1 0 0 0 0 1 0 1 0 0 1 0 1 1 0 0 0 0 1 0 0 0
IND362 1 0 0 0 0 0 0 1 0 0 0 1 0 1 1 0 1 0 1 0 0 1 0 0 0 0 0 1 0 1 0 1 0 0 1 1 0 1 0 0 0 0 0 0 0 2 1 0 0 1 0 0 1 0 1 0 0 0 0 0 1 0 0 1 0 0 1 0 0 1 0 0 0 1 0 0 1 0 0 0 1 0 0 2 0 1 1 0 1 1 0 1 0 0 0 1 0 1 1 1
IND363 0 0 0 0 0 0 0 1 1 0 1 0 0 1 0 0 2 0 1 1 0 0 0 0 0 0 2 2 0 1 0 0 0 1 0 1 1 0 0 1 1 0 0 1 1 1 0 2 1 0 0 0 0 1 0 0 0 1 0 0 0 0 0 0 1 1 0 0 0 1 1 1 1 0 1 0 0 1 1 0 0 0 0 0 1 0 0 0 1 0 1 0 0 0 2 0 0 0 0 0
IND364 0 1 0 0 0 0 0 1 0 0 0 1 2 0 0 1 0 0 0 0 0 0 2 0 1 1 1 2 0 1 0 0 0 1 0 1 1 0 0 1 0 1 0 1 0 0 0 0 0 1 1 0 0 0 0 1 0 0 1 0 0 0 0 0 0 0 1 1 0 0 0 1 0 1 0 1 0 0 0 0 0 2 0 0 1 2 0 1 0 2 0 0 0 0 2 0 0 1 0 0
IND365 0 1 0 0 0 1 0 0 1 1 1 0 0 0 1 0 0 2 0 0 0 1 0 1 0 0 0 1 0 0 0 0 1 0 1 1 1 0 0 0 2 0 0 0 0 0 0 1 1 0 1 1 0 0 1 0 1 0 1 0 0 0 0 2 0 0 1 0 1 1 1 1 1 1 0 1 1 0 1 0 1 0 0 0 0 1 0 0 0 1 1 0 0 0 0 0 0 1 0 0
IND366 0 0 0 0 0 0 0 0 0 0 0 0 1 1 0 0 1 1 0 0 1 1 0 1 0 0 0 0 0 1 0 0 0 2 0 0 0 0 2 0 1 1 0 1 0 0 0 0 0 0 0 0 0 0 1 0 0 0 0 0 0 2 0 1 0 0 0 0 0 0 0 0 1 0 0 1 1 1 0 0 0 0 0 0 0 1 1 0 1 0 1 0 0 0 0 0 0 1 0 0
IND367 1 0 0 0 0 0 0 0 1 0 0 0 0 1 1 1 1 0 0 0 1 0 2 1 0 1 1 0 0 0 1 0 0 0 0 0 2 0 0 0 1 1 0 1 0 0 0 1 0 1 0 1 0 1 1 1 0 0 0 0 0 0 0 0 0 0 0 1 0 1 0 0 0 0 0 0 0 0 1 0 0 0 0 0 0 1 1 1 0 1 1 0 0 1 1 2 0 0 1 0
IND368 0 1 0 0 2 0 0 1 0 0 0 0 0 0 0 1 1 1 0 0 0 0 0 1 1 1 0 1 1 1 0 0 0 0 1 1 1 0 0 0 1 0 0 0 0 0 0 1 0 1 0 0 2 1 0 1 0 1 0 1 1 0 0 0 0 0 1 0 0 1 0 1 1 1 0 0 0 1 0 0 1 1 1 1 0 0 1 0 1 0 0 0 0 0 0 1 0 0 0 0
IND369 0 1 0 0 1 0 0 0 1 0 0 1 0 0 0 0 0 0 0 0 0 1 0 1 0 1 1 0 1 1 0 0 1 0 0 0 0 2 0 0 0 0 1 0 1 1 0 1 0 0 0 0 0 0 0 1 0 0 2 1 0 0 1 0 0 0 0 0 1 0 0 0 1 0 0 1 1 1 1 0 0 0 2 0 1 0 0 0 0 0 2 1 1 0 0 1 0 1 1 0
IND370 2 0 1 1 0 0 1 0 0 1 1 0 1 0 0 0 0 0 0 1 1 1 1 1 0 0 1 0 0 0 0 1 0 1 0 1 0 0 0 0 0 1 0 2 0 0 0 1 1 0 0 0 0 0 0 1 0 0 1 1 1 1 0 1 0 1 0 0 0 1 0 0 0 1 1 1 0 0 0 1 0 0 1 1 0 1 0 1 1 0 1 0 0 0 0 1 1 1 0 0
IND371 0 1 0 1 0 1 1 2 1 0 1 1 1 0 1 0 1 0 1 2 0 1 0 0 1 0 1 0 2 1 0 0 1 1 1 1 1 0 0 0 0 0 0 0 0 0 0 0 0 0 0 1 0 0 1 0 1 0 0 1 0 1 1 0 0 0 0 0 1 2 0 0 0 0 0 1 1 0 0 2 1 0 1 1 0 1 0 1 0 2 1 1 1 0 1 0 0 1 0 0
IND372 0 1 0 0 0 1 0 0 0 1 0 0 1 0 1 1 0 1 1 0 1 0 1 0 0 0 2 1 0 0 0 0 0 1 0 1 0 0 1 0 0 0 0 1 1 0 0 1 0 0 1 1 1 0 1 0 1 0 1 1 0 0 2 2 1 0 1 0 1 1 0 0 1 1 0 0 0 0 0 1 1 1 0 1 0 0 1 1 0 1 0 0 0 0 0 0 0 0 0 1
IND373 0 1 0 0 1 0 0 1 0 0 0 1 0 0 0 1 1 0 1 0 0 1 0 1 0 1 1 2 0 0 1 0 0 0 0 1 1 0 0 0 2 0 1 1 0 0 0 0 1 0 1 1 0 2 1 0 0 0 1 0 1 0 1 0 1 0 0 0 0 2 1 0 0 0 0 0 0 0 0 1 1 0 1 0 2 0 1 1 1 0 0 1 0 1 0 0 0 1 0 0
IND374 1 0 0 0 1 0 1 1 1 0 0 1 0 2 0 0 0 0 0 0 0 0 0 0 1 0 1 0 2 0 0 0 1 0 1 0 0 0 0 1 0 0 1 0 0 1 1 0 0 0 0 0 0 1 1 0 0 2 1 0 1 1 0 1 1 0 1 0 0 0 0 0 0 0 0 1 0 1 1 0 0 0 0 1 1 0 0 0 0 0 0 0 0 1 0 0 1 1 1 1
IND375 0 0 1 0 1 0 0 0 0 1 1 1 1 0 1 1 0 0 1 1 0 1 1 1 0 0 0 1 1 0 0 0 0 0 0 0 0 1 0 0 0 1 1 1 1 1 0 0 1 0 1 1 1 0 0 0 0 1 0 0 0 0 0 0 2 0 0 0 0 0 1 0 1 1 0 0 0 0 0 0 1 1 1 1 0 0 0 0 0 1 0 1 0 0 0 0 1 0 1 1
IND376 1 0 0 1 0 0 1 0 0 0 0 0 0 0 0 0 0 0 0 1 0 1 0 0 0 0 0 1 0 0 1 1 0 1 0 0 1 2 0 0 0 1 1 1 0 0 0 0 0 0 0 1 1 1 0 0 0 2 0 0 0 0 0 0 0 0 1 0 1 1 0 0 1 1 0 0 1 1 1 0 1 1 0 0 1 0 1 0 0 1 0 0 1 0 0 0 0 0 0 1
IND377 0 0 1 0 0 1 0 1 0 2 0 0 0 0 0 0 1 0 1 2 1 0 0 0 0 0 0 0 1 1 2 1 1 0 0 1 1 0 1 1 0 1 1 1 0 1 0 1 0 0 0 0 0 1 1 0 1 0 0 1 1 0 1 1 0 0 1 1 2 1 0 1 1 0 0 0 0 0 0 0 0 0 0 0 0 0 0 2 0 0 0 1 1 1 1 1 0 0 0 1
IND378 1 1 0 1 0 0 0 0 0 0 1 1 0 1 2 1 1 0 2 1 0 0 0 0 1 0 0 0 1 2 0 0 0 0 1 1 0 0 1 0 0 0 0 0 0 0 1 0 0 1 0 0 0 1 1 0 1 1 0 0 0 1 1 0 2 0 1 0 0 0 0 0 0 0 1 0 0 0 0 0 0 0 0 0 0 0 1 1 0 0 1 0 0 0 0 0 1 0 1 1
IND379 0 0 0 0 0 0 0 0 1 1 1 1 0 0 1 0 1 0 0 0 0 0 1 2 0 0 0 0 0 0 0 0 1 1 1 0 0 0 0 0 0 0 0 0 2 0 0 1 1 1 0 0 1 1 0 0 1 1 0 1 0 0 0 0 1 1 0 0 1 0 0 1 0 0 0 0 0 0 0 0 1 0 0 1 0 0 1 0 0 0 2 1 1 0 1 1 0 0 0 0
IND380 0 1 1 2 0 0 0 0 0 1 0 0 1 0 0 0 0 0 0 0 1 0 0 2 0 0 2 2 2 1 0 0 0 0 0 0 0 1 1 1 1 0 0 1 1 0 0 0 0 0 1 0 0 1 0 0 1 1 1 1 1 0 0 0 0 1 0 1 0 0 1 0 1 0 1 0 1 0 0 0 0 0 0 0 0 0 0 0 0 0 0 1 0 0 0 0 0 0 0 0
IND381 0 0 0 1 1 1 1 0 0 0 0 0 0 0 1 0 1 0 1 0 1 1 1 0 0 1 0 2 0 0 0 1 0 0 1 0 0 0 0 1 1 0 0 0 1 0 1 1 0 0 1 0 1 1 0 2 1 0 0 0 1 0 0 0 0 0 0 0 0 1 1 1 0 0 0 0 0 0 0 0 0 2 1 0 0 1 2 1 0 0 2 0 0 0 0 2 0 0 1 0
IND382 0 0 1 0 0 0 0 0 0 0 0 1 0 1 0 0 0 1 1 0 2 0 0 0 0 0 2 0 0 0 0 1 1 1 1 0 0 2 0 0 0 0 1 0 2 0 0 0 0 0 1 0 0 0 0 0 1 0 0 0 0 2 0 0 0 1 0 0 0 0 1 0 0 1 1 0 0 0 0 0 0 0 1 0 1 0 1 0 0 1 0 0 2 1 1 0 1 0 0 0
IND383 0 0 0 1 2 0 0 1 0 0 2 0 0 0 0 0 1 1 1 1 0 0 0 0 1 0 0 1 0 0 1 0 0 0 0 1 0 0 1 1 0 0 0 0 0 0 1 1 1 2 1 0 1 0 1 2 1 0 0 1 0 0 0 0 0 0 1 0 0 0 0 2 1 1 1 0 1 0 0 0 0 0 0 0 1 0 0 0 1 0 0 0 1 0 0 0 0 1 1 0
IND384 0 0 0 0 0 0 1 0 0 0 0 0 0 0 1 1 0 0 1 1 0 0 0 1 0 0 1 0 1 0 0 1 1 0 0 0 1 0 0 0 0 1 0 1 0 1 0 0 1 0 0 1 0 0 1 0 1 0 0 0 1 2 0 1 0 0 1 0 0 0 0 0 0 1 0 0 0 0 1 0 0 1 0 0 2 0 0 0 0 1 1 0 1 1 2 1 1 0 0 0
IND385 0 1 0 0 0 0 0 0 0 0 0 0 1 1 0 1 2 1 0 1 1 0 0 0 1 0 0 0 0 0 0 1 0 0 0 0 0 0 1 0 0 1 0 0 0 1 0 1 0 0 0 1 0 1 0 0 0 1 1 0 1 1 0 0 1 0 1 1 0 0 0 0 0 0 0 0 0 1 1 1 1 1 0 0 0 2 2 1 1 0 1 0 1 1 0 0 0 0 2 0
IND386 0 0 0 0 0 0 0 0 0 0 1 0 0 0 0 1 1 0 0 0 0 0 0 0 1 0 1 1 1 0 1 0 0 1 0 0 0 1 0 0 1 1 0 1 0 1 0 0 1 1 1 1 1 0 1 1 0 0 1 2 1 0 0 0 0 0 0 1 0 0 0 0 0 0 0 0 1 1 1 1 0 1 0 2 0 0 0 0 0 0 0 0 1 0 0 0 0 0 0 0
IND387 0 1 1 0 0 0 1 0 0 0 0 1 0 0 0 0 1 0 0 0 0 0 0 0 0 0 1 0 1 1 1 0 1 0 0 1 1 0 0 0 0 0 0 1 1 0 1 0 0 2 1 0 1 0 0 0 1 0 0 1 1 0 1 0 0 0 0 1 0 0 0 0 0 1 1 0 0 0 1 0 0 0 0 0 1 0 0 0 0 1 1 0 2 0 1 0 0 1 0 1
IND388 1 1 0 0 1 0 0 1 1 0 0 0 0 0 1 0 0 0 1 0 0 1 0 0 1 0 0 0 0 0 2 0 1 1 0 0 1 0 0 0 0 1 0 0 1 0 1 1 1 0 1 0 0 0 0 0 0 1 0 0 0 0 1 0 0 0 0 0 0 1 0 0 1 1 0 1 0 1 0 1 1 0 1 1 0 0 0 1 0 0 0 0 0 0 0 1 0 0 0 0
IND389 0 0 0 0 0 0 0 0 1 1 1 0 1 0 0 0 1 1 0 1 0 1 0 1 0 0 0 0 1 0 0 2 1 1 0 1 0 0 0 2 1 0 1 0 1 0 0 1 0 1 1 0 0 0 0 0 0 1 1 0 0 0 1 0 1 0 0 1 0 1 0 1 1 0 0 1 0 0 0 1 1 0 0 1 1 1 0 0 1 0 0 0 1 0 0 0 0 0 1 1
IND390 0 1 0 0 1 0 0 0 0 0 0 2 1 1 1 1 0 1 0 0 0 0 1 1 1 2 0 0 0 0 0 0 1 0 0 1 1 0 0 0 2 0 0 0 0 0 1 0 0 0 1 1 0 0 1 1 2 0 0 0 1 0 0 1 0 0 1 0 0 0 1 0 0 0 1 1 0 0 0 1 0 0 0 0 0 0 1 1 0 0 0 1 1 1 0 1 0 0 0 0
IND391 0 0 1 0 0 0 0 0 0 1 1 1 0 0 0 1 0 0 2 1 1 1 1 1 0 1 1 1 0 0 0 0 1 0 0 0 1 1 0 2 0 0 0 0 0 1 0 1 1 0 0 1 1 0 0 0 1 1 0 1 0 2 1 1 1 1 0 0 0 1 0 1 1 0 0 0 1 1 0 1 0 0 1 0 0 0 0 0 0 0 0 0 0 1 0 0 0 0 2 0
IND392 0 0 0 2 1 0 0 2 1 1 0 0 0 0 0 0 0 1 0 1 0 1 0 1 1 0 0 1 0 0 1 0 0 1 0 0 1 1 0 0 0 0 0 0 0 1 0 0 1 0 1 1 1 0 1 0 0 1 2 0 0 0 2 0 1 0 0 1 1 0 1 1 1 1 0 1 1 0 0 0 1 0 0 1 1 0 0 0 1 0 0 0 0 0 0 0 1 0 0 0
IND393 1 1 2 0 0 0 0 1 0 1 0 0 0 0 1 0 0 1 0 0 0 0 0 0 1 0 0 0 0 0 1 0 1 1 0 2 0 0 2 1 0 0 0 0 0 1 0 1 0 1 0 0 0 0 1 0 0 0 2 1 0 0 0 0 0 0 1 1 1 0 1 0 2 0 0 1 1 0 0 0 0 1 0 1 2 1 0 2 0 0 0 0 0 0 0 0 0 2 0 0
IND394 0 0 1 0 1 1 0 0 0 1 0 1 0 0 0 0 0 1 1 0 1 1 1 0 0 1 1 1 0 0 0 0 0 2 1 2 1 0 0 0 1 1 0 0 1 0 0 0 0 1 1 0 0 0 0 1 0 0 1 0 0 0 1 0 0 2 0 1 0 0 0 0 0 0 0 0 1 1 1 0 0 1 0 0 0 0 0 0 1 1 0 0 0 0 0 1 1 0 0 1
IND395 0 0 0 0 0 0 0 1 1 1 1 1 1 0 0 1 1 1 0 1 1 0 0 1 0 1 1 0 1 1 0 0 2 1 0 0 0 0 0 1 0 0 0 1 0 0 1 1 0 0 1 0 0 0 0 0 0 2 0 1 1 0 1 2 0 1 0 0 0 0 0 0 1 2 1 0 1 1 0 1 1 1 1 0 2 1 1 0 1 0 0 0 1 0 1 0 0 1 0 1
IND396 0 0 1 1 0 0 0 0 0 1 0 0 0 1 1 0 0 1 1 0 2 1 2 1 1 0 0 1 0 0 0 0 0 0 1 0 0 0 1 0 0 0 1 0 0 0 0 0 1 0 0 2 0 1 2 0 1 0 0 0 0 1 0 1 1 0 0 0 0 0 0 0 1 0 0 0 0 2 0 0 2 0 0 1 0 0 1 0 0 0 1 1 1 2 1 1 2 0 1 1
IND397 0 0 0 1 0 0 0 0 0 1 0 0 0 0 1 0 0 0 0 0 0 0 0 0 1 1 0 0 0 0 0 1 0 0 1 1 0 0 0 0 1 0 0 0 0 1 0 1 1 0 1 0 0 0 0 0 0 0 2 1 1 0 1 0 0 0 0 0 0 0 0 0 1 0 0 1 1 1 0 1 1 1 0 0 0 0 0 0 1 0 0 1 2 1 2 0 0 0 0 1
IND398 0 0 1 0 0 1 0 0 0 0 1 0 0 0 0 1 1 0 0 0 1 0 0 1 0 0 0 0 1 0 1 0 0 0 0 1 0 0 1 0 0 1 1 0 0 0 0 0 0 0 1 0 1 0 0 0 0 0 1 0 0 2 1 0 0 0 0 1 1 0 1 2 0 0 0 1 0 1 0 0 1 0 1 0 0 0 1 0 1 0 0 0 2 0 1 0 1 0 0 0
IND399 1 1 0 0 1 0 1 0 0 0 1 1 1 1 0 0 0 0 0 1 0 0 0 1 0 1 1 0 0 0 0 0 1 1 0 1 1 0 0 1 1 0 1 0 2 0 0 0 0 0 1 0 1 0 0 1 0 1 1 0 1 0 1 1 0 1 0 0 0 1 0 1 0 0 1 0 0 0 0 0 0 1 1 1 0 1 0 0 2 1 0 0 2 1 0 0 0 0 0 0
IND400 0 1 0 1 0 1 0 1 0 1 1 0 0 0 0 0 0 0 0 1 0 0 1 0 1 0 0 0 0 1 0 0 0 0 0 1 0 0 1 0 0 1 0 0 0 0 0 1 0 1 1 0 1 0 0 0 1 0 0 1 0 0 1 1 0 0 0 0 2 1 0 0 0 0 1 0 0 0 0 0 1 1 0 1 1 1 0 0 0 1 0 0 0 2 0 1 0 1 1 0
IND401 1 1 0 0 0 0 1 1 0 1 0 0 0 0 0 1 1 1 0 0 1 0 1 1 0 1 0 1 0 0 0 0 0 0 1 0 0 0 0 0 0 1 0 0 0 0 0 1 0 0 0 0 0 1 1 0 0 0 0 0 0 0 1 1 1 0 0 1 1 1 0 0 1 0 1 0 1 1 0 1 0 1 1 1 0 0 0 1 0 0 0 1 1 0 0 1 0 1 1 1
IND402 0 1 0 0 0 0 0 1 1 0 1 1 1 0 1 0 0 1 0 1 1 0 1 1 0 0 1 0 0 0 1 2 0 0 0 0 0 0 0 1 1 0 0 0 1 0 2 0 1 0 0 1 0 0 1 1 1 0 0 0 0 1 1 0 1 0 0 1 0 0 1 0 0 0 1 0 0 0 0 1 0 0 2 0 0 1 0 0 0 0 1 1 1 0 0 0 0 0 0 0
IND403 0 0 0 0 0 1 0 0 0 0 2 0 0 0 0 0 1 0 0 0 0 0 0 0 0 1 1 0 0 0 0 0 1 1 1 0 0 0 1 0 0 0 0 0 1 0 0 2 0 0 0 1 0 0 0 1 0 1 0 1 1 0 0 0 0 0 2 1 1 0 0 0 0 1 1 0 0 0 0 0 0 1 0 0 1 1 1 1 0 1 1 0 1 0 1 0 0 0 0 0
IND404 0 1 1 0 0 2 0 0 0 0 0 0 0 0 1 0 0 0 0 0 1 0 0 0 1 2 0 0 0 0 0 0 0 1 1 0 0 1 1 0 2 0 0 0 0 0 0 0 0 0 0 1 0 0 0 2 0 1 0 1 1 0 0 0 0 0 1 0 0 1 1 1 0 2 0 1 0 1 0 2 1 0 0 0 1 0 2 0 0 0 1 1 0 0 0 0 0 0 1 1
IND405 0 0 0 1 0 0 0 1 0 0 0 1 1 0 0 0 0 0 0 1 0 0 1 2 0 0 0 0 0 1 1 0 1 0 2 0 0 1 0 0 0 1 1 0 1 0 0 1 0 1 2 1 2 0 1 2 1 0 1 1 1 0 0 1 0 1 0 0 0 2 0 0 0 0 0 0 0 0 2 0 1 1 0 0 0 0 1 0 1 0 0 0 0 1 0 1 0 1 0 0
IND406 0 0 0 0 0 0 1 1 0 0 1 1 0 1 0 2 0 1 1 0 0 1 1 1 1 0 1 0 0 0 0 0 0 0 0 1 0 1 0 0 2 0 1 0 0 0 1 1 0 1 0 0 0 0 0 1 1 1 0 0 2 0 0 0 0 0 1 0 0 0 0 1 1 1 0 0 0 0 1 1 0 1 1 0 0 0 0 0 0 0 1 1 1 0 1 0 0 2 1 1
IND407 2 0 0 0 1 1 0 1 1 0 0 1 0 0 0 0 0 1 1 1 0 0 0 0 1 0 1 0 0 0 0 0 0 1 1 0 0 0 1 1 2 0 0 0 1 0 1 0 0 0 0 0 1 0 0 1 0 1 1 0 2 1 0 0 1 0 1 0 0 0 1 0 1 0 0 0 1 0 0 0 1 0 0 1 0 0 0 0 1 1 1 0 0 1 1 0 0 0 1 0
IND408 0 0 0 1 0 1 0 1 1 0 0 0 0 1 1 1 1 1 0 1 1 0 0 1 1 0 1 1 0 0 0 0 1 0 0 0 0 1 1 1 1 0 1 0 2 0 0 1 0 1 0 0 0 1 1 0 0 0 0 0 0 2 0 1 0 0 0 0 1 0 0 1 0 1 1 0 1 0 0 1 0 0 0 1 1 0 1 0 1 0 0 0 1 0 2 0 0 0 0 0
IND409 1 1 0 0 0 0 1 0 0 1 0 1 1 1 1 0 0 1 0 1 1 0 0 0 1 0 0 0 1 1 0 0 0 0 0 0 1 0 1 0 0 0 1 1 0 1 0 1 1 1 1 0 0 0 0 0 0 0 0 0 0 0 1 0 1 0 1 0 1 1 0 1 0 0 1 1 0 0 0 0 0 1 1 0 0 0 1 1 0 0 0 1 0 2 1 0 1 0 1 0
IND410 0 0 0 1 1 0 0 1 0 0 0 0 0 1 0 0 0 1 0 0 0 1 0 1 0 0 0 0 0 0 1 0 2 0 0 1 0 0 0 1 0 0 1 0 0 0 1 0 0 0 0 0 1 1 1 0 1 0 0 0 1 1 0 0 0 0 0 0 1 1 0 0 0 1 1 1 0 1 1 0 1 0 0 1 1 0 2 0 1 0 0 0 0 0 0 0 0 0 0 1
IND411 1 1 0 0 0 0 0 2 0 0 1 1 1 0 2 1 1 1 0 0 1 0 0 1 0 1 0 1 0 0 0 1 1 0 0 1 0 0 1 1 0 1 0 0 0 1 1 0 0 0 1 1 0 0 1 0 1 0 1 1 0 1 0 0 0 0 0 0 0 1 0 0 0 0 1 0 0 0 0 1 1 0 0 1 0 0 0 0 0 1 1 0 1 0 0 1 1 0 0 0
IND412 1 1 0 0 0 0 1 1 0 1 0 0 0 0 0 1 0 1 0 0 1 2 0 2 1 0 2 0 0 1 0 1 0 0 0 0 0 0 0 0 0 1 0 0 1 1 1 0 1 2 0 0 0 0 0 0 0 0 0 0 0 0 0 0 0 1 1 0 1 0 0 1 0 0 1 0 0 2 1 0 1 0 0 0 1 0 2 1 1 0 0 1 0 1 0 1 1 0 0 2
IND413 0 0 1 0 2 0 0 1 1 0 0 0 0 0 0 1 1 0 0 0 0 0 0 0 0 1 0 1 0 0 0 0 0 0 1 0 0 0 0 1 2 0 0 2 0 0 1 1 0 0 1 0 0 0 0 1 0 1 0 0 0 1 0 0 0 0 0 0 0 0 0 0 0 1 0 1 1 0 1 0 1 1 0 0 0 0 1 0 0 0 0 1 1 0 0 0 0 0 0 0
IND414 0 0 1 0 1 1 0 1 0 1 0 0 0 2 0 0 1 0 0 0 0 0 0 0 0 0 0 1 1 1 0 1 0 0 1 1 1 1 1 0 2 2 0 0 0 1 1 0 1 0 0 0 0 2 1 0 0 0 0 0 0 1 0 0 1 0 0 1 0 0 1 0 0 1 0 1 1 1 0 0 2 0 0 0 1 1 0 0 0 2 0 0 1 0 0 0 0 0 0 1
IND415 0 0 0 0 0 0 0 0 1 0 1 0 0 0 1 1 0 0 0 1 0 0 1 0 0 0 1 0 0 0 1 0 0 0 0 0 0 2 1 2 0 0 0 0 0 0 1 0 0 1 2 1 0 0 0 0 0 0 1 0 1 0 1 0 1 1 1 0 0 0 0 0 0 1 0 1 0 0 0 1 0 0 0 0 0 0 0 0 0 0 0 1 0 0 1 2 0 1 0 1
IND416 1 0 1 1 0 0 0 1 0 2 0 0 0 1 2 1 0 1 0 0 1 2 0 0 0 0 0 0 0 0 0 0 2 1 2 0 1 0 0 0 1 0 1 0 1 0 1 0 1 0 0 0 0 0 0 0 0 0 0 0 0 0 2 0 0 0 1 1 0 1 1 1 1 1 1 1 1 1 1 0 0 0 0 0 1 1 0 1 0 0 0 1 0 1 0 0 2 0 0 0
IND417 1 1 0 1 0 0 0 0 1 0 0 0 0 0 0 0 0 0 0 0 0 0 1 1 0 0 0 1 0 1 1 0 1 0 0 0 1 1 0 0 0 1 0 1 0 2 0 0 1 1 0 1 1 1 0 0 0 0 0 1 2 0 0 0 0 0 0 0 0 0 0 0 0 1 0 1 1 0 1 0 1 1 0 2 0 0 0 0 1 1 0 1 0 1 0 0 0 1 0 1
IND418 0 1 0 0 0 1 1 0 0 0 0 2 1 0 1 0 0 0 0 0 0 1 1 0 0 1 0 0 0 0 0 1 1 0 1 0 0 2 0 1 1 0 1 0 0 1 0 0 1 0 1 2 0 0 0 1 0 0 0 0 2 0 0 1 0 1 0 0 1 0 0 0 0 0 1 0 1 1 0 0 0 2 0 1 0 0 0 0 0 0 0 0 0 1 0 1 0 1 0 0
IND419 0 0 0 0 1 0 0 1 0 0 0 0 0 1 0 0 0 0 0 1 1 1 1 0 0 0 0 1 0 0 1 0 0 0 1 0 0 0 0 1 0 0 0 0 0 0 1 0 0 1 0 0 2 1 0 1 2 0 1 1 1 0 0 0 0 0 0 1 1 0 1 0 0 1 1 0 2 0 0 0 0 0 0 0 0 0 1 0 0 0 0 1 2 1 1 1 0 0 0 1
IND420 1 1 0 0 0 1 1 1 0 0 0 0 1 1 1 0 0 0 1 2 0 0 0 1 0 0 0 0 0 0 1 1 1 2 0 0 0 1 0 0 1 1 0 1 0 0 1 0 0 2 0 1 0 0 1 0 1 2 1 0 0 0 0 1 0 1 0 0 1 0 0 2 2 0 1 0 0 0 0 0 0 0 1 1 1 0 0 0 1 1 0 1 1 0 0 2 1 1 1 1
IND421 1 0 0 0 0 0 1 0 1 0 0 0 0 0 0 1 0 1 1 1 0 1 0 1 0 0 0 0 1 1 1 0 0 0 0 1 1 1 0 0 0 1 0 0 1 0 2 0 0 1 0 0 2 0 0 0 1 0 0 0 0 1 1 1 1 0 1 0 0 1 1 0 0 0 1 0 0 0 0 0 0 0 0 1 0 1 1 0 2 0 1 1 0 0 0 1 0 1 1 0
IND422 0 1 1 0 1 1 0 0 0 1 1 0 0 1 0 0 0 0 0 1 1 1 0 2 0 2 0 0 1 2 0 1 0 1 2 1 1 0 0 0 1 1 1 0 1 0 1 1 0 1 1 0 1 2 1 2 1 0 0 1 0 1 1 0 1 1 0 1 0 0 0 0 0 0 0 0 0 0 0 1 0 1 0 1 0 1 0 0 0 0 0 0 1 0 0 0 0 0 1 0
IND423 1 1 0 0 1 0 0 0 1 1 0 2 0 1 0 1 1 0 1 0 0 0 0 0 0 1 1 1 0 0 1 0 0 0 0 0 1 0 0 0 0 1 1 0 0 0 0 1 0 1 0 0 1 0 0 1 0 2 1 0 0 0 0 0 0 0 0 1 2 0 0 1 0 0 0 1 0 1 0 0 0 0 0 1 0 1 1 1 1 0 1 1 0 1 1 1 1 0 0 0
IND424 0 1 0 0 0 0 1 0 0 1 0 0 1 0 1 0 0 0 0 1 0 0 1 0 0 1 0 0 0 1 0 0 1 0 0 1 1 1 0 0 0 0 0 0 0 2 1 0 1 1 0 1 1 0 1 0 0 0 0 0 0 0 1 1 0 0 0 1 0 0 1 0 0 1 0 1 0 0 0 1 1 0 1 0 0 1 1 1 1 1 0 0 0 0 0 1 1 0 1 0
IND425 1 1 1 0 0 0 0 0 0 1 0 0 0 1 1 0 0 1 0 0 0 0 0 1 1 0 0 0 2 0 0 1 1 1 0 0 0 0 0 0 0 0 0 1 1 0 1 1 0 1 0 0 0 0 0 1 0 0 0 1 0 1 0 0 1 0 1 0 0 0 0 0 0 0 0 2 1 0 1 1 1 0 1 1 0 0 1 0 1 0 0 1 0 1 0 0 1 0 0 2
IND426 1 0 0 0 0 0 0 0 1 1 0 2 0 1 0 0 1 0 0 1 0 0 0 0 1 1 0 0 0 2 1 0 0 0 1 0 1 0 0 0 0 0 1 1 0 2 0 0 0 1 1 1 0 1 1 0 0 0 0 0 0 1 1 1 0 0 1 1 0 1 0 0 0 0 0 0 2 0 0 0 2 0 0 0 1 0 0 1 0 0 0 1 0 0 1 0 0 0 2 1
IND427 0 1 0 0 0 1 0 1 0 1 1 0 1 1 0 0 0 0 2 0 0 1 0 0 1 1 0 1 0 1 0 0 0 0 1 0 1 1 0 0 1 0 0 1 0 0 0 1 0 0 1 1 1 0 0 1 0 1 1 0 1 0 1 1 0 1 1 0 1 1 1 1 0 1 0 0 0 0 0 1 1 0 0 0 0 0 0 0 1 1 0 1 0 0 0 1 1 0 1 1
IND428 1 1 0 1 0 0 0 1 1 0 0 0 1 0 1 0 1 1 0 0 0 0 0 0 1 0 0 0 1 1 1 0 0 0 1 1 0 0 1 1 0 0 0 0 0 0 0 0 1 1 0 0 0 1 1 0 0 0 0 0 0 0 0 0 1 0 0 0 0 0 0 1 0 0 0 1 1 2 1 0 0 0 0 0 1 2 0 2 0 0 1 1 0 0 0 0 0 1 2 0
IND429 1 0 0 1 0 1 0 0 0 0 0 0 1 0 1 1 1 0 1 0 0 0 0 0 0 0 0 1 1 1 1 2 0 2 1 0 0 0 0 1 0 0 0 1 0 0 0 1 1 0 1 0 2 2 1 2 0 2 1 1 0 0 0 0 1 0 0 0 0 1 1 1 0 1 1 0 1 0 0 0 0 0 0 0 0 1 0 0 0 2 2 0 0 0 1 0 0 0 1 1
IND430 0 0 2 0 0 0 0 0 1 0 1 1 0 0 0 1 0 1 0 0 0 0 0 1 0 0 0 0 0 0 0 1 0 0 2 0 1 0 0 1 0 1 1 0 1 2 0 1 1 1 0 0 2 0 0 0 0 0 0 0 0 0 0 0 1 0 0 1 0 0 0 1 1 0 0 0 1 0 0 1 0 0 0 0 1 1 0 0 1 0 0 1 0 0 1 1 1 1 0 0
IND431 0 1 1 0 1 0 1 2 1 0 1 1 0 1 0 0 1 0 0 0 0 0 0 0 0 0 0 1 0 1 1 1 0 1 0 0 0 1 1 1 0 0 0 1 0 1 1 0 0 0 0 0 0 1 0 0 0 0 1 0 1 0 1 0 0 0 0 0 0 0 0 1 0 0 1 1 1 0 1 0 1 1 1 0 1 1 1 0 0 0 0 0 1 2 1 0 1 0 0 1
IND432 1 0 1 0 1 0 0 0 1 0 2 0 0 0 0 0 0 0 0 0 1 0 1 2 0 0 0 0 0 0 0 0 0 1 0 1 0 1 0 0 0 0 0 2 0 1 0 0 0 1 1 2 0 0 0 1 0 0 1 1 1 0 0 0 0 0 1 0 0 0 2 1 0 0 0 1 0 0 0 1 0 0 0 0 0 0 0 0 1 0 0 0 0 0 1 1 0 0 0 1
IND433 0 1 0 0 0 1 0 1 0 0 0 0 0 1 1 0 0 0 0 1 0 0 0 0 0 2 0 1 1 1 0 0 0 0 1 2 1 1 0 0 0 1 0 0 0 0 0 0 0 0 0 0 0 0 0 1 0 0 0 1 0 0 1 0 2 1 0 1 0 0 0 0 0 0 0 0 1 0 1 1 1 0 0 1 1 0 0 0 1 1 0 0 0 0 1 0 0 0 1 0
IND434 0 0 0 0 1 0 0 0 1 0 1 0 1 0 1 0 0 0 0 1 1 0 1 0 0 0 0 1 1 0 0 0 1 0 0 0 0 0 1 1 1 0 1 1 1 1 1 1 1 0 1 1 1 1 0 1 1 0 0 1 1 1 1 0 0 0 0 0 0 1 0 0 0 0 1 1 1 1 1 0 0 0 2 1 1 1 0 0 1 0 1 1 1 1 0 1 1 0 0 1
IND435 2 0 0 1 0 0 0 1 1 0 0 1 1 1 1 0 0 1 0 0 0 0 0 0 0 1 0 2 1 0 1 0 0 1 0 0 0 1 0 0 1 0 0 0 1 0 1 0 1 0 0 1 2 0 1 0 0 1 0 1 0 0 1 1 0 0 0 1 0 0 1 0 1 0 0 1 0 0 1 0 1 0 0 0 0 0 1 1 0 0 0 0 0 2 1 0 0 0 0 0
IND436 0 1 1 2 0 2 0 0 0 0 0 1 0 0 0 0 1 1 1 0 2 0 1 0 1 0 0 0 1 0 0 0 0 0 1 0 0 1 0 0 0 0 0 1 0 0 0 0 0 0 1 0 0 0 2 1 0 0 1 0 0 1 0 1 0 0 0 0 0 0 0 1 0 1 1 1 0 0 1 0 1 1 0 0 0 1 0 1 0 1 0 1 0 1 1 0 0 0 1 0
IND437 2 0 1 0 1 2 0 0 2 1 0 0 0 0 0 0 0 1 0 0 0 0 2 0 0 0 1 1 0 0 1 0 0 0 1 0 1 1 0 0 0 0 0 1 0 1 2 1 0 0 0 0 0 0 2 1 1 1 0 0 1 0 1 1 1 1 0 0 0 0 0 2 1 0 0 0 0 0 0 0 0 2 1 0 0 0 2 0 0 2 1 0 0 1 0 1 0 2 0 1
IND438 0 1 1 0 0 0 0 1 1 0 1 1 0 0 1 1 0 0 0 0 0 0 0 0 0 1 0 0 0 0 0 1 0 1 0 0 0 2 0 2 1 0 0 1 1 0 1 0 0 0 0 0 1 0 0 0 0 1 1 0 0 1 0 0 1 1 0 0 0 0 0 1 2 0 0 1 0 2 0 0 0 0 0 0 0 1 0 0 0 0 0 2 0 0 0 0 1 0 0 0
IND439 1 0 0 0 0 0 0 2 1 2 0 0 0 0 0 0 0 0 1 2 0 1 0 1 0 1 2 0 2 0 0 0 0 0 1 0 0 0 0 1 0 0 0 1 1 1 0 0 0 0 0 1 0 1 1 1 1 0 0 0 1 0 1 1 1 1 0 0 0 1 0 0 0 0 0 1 0 0 0 1 1 0 0 0 0 0 0 2 1 1 0 0 0 1 1 0 0 2 1 0
IND440 0 0 0 1 0 0 0 1 1 1 0 0 1 1 1 1 1 0 1 1 0 1 1 1 0 0 1 0 0 0 1 1 1 0 0 0 1 0 1 2 0 0 2 0 2 1 0 1 1 2 0 1 0 0 1 0 0 0 1 1 0 0 1 1 1 1 1 0 1 1 0 0 0 0 1 0 0 1 0 0 0 0 0 0 1 0 0 0 1 1 0 0 1 0 0 0 0 0 0 0
IND441 0 0 0 0 2 0 0 0 1 0 1 0 0 0 0 0 1 0 2 2 0 0 0 1 0 1 0 0 0 0 1 0 0 0 1 0 0 0 0 2 1 0 0 0 0 0 0 1 2 0 0 0 0 0 0 0 1 2 0 0 1 0 1 0 0 0 0 0 0 2 1 0 0 0 0 0 0 0 1 0 0 1 0 0 2 0 0 1 0 2 0 1 1 1 1 1 0 0 1 0
IND442 1 1 2 0 0 1 0 0 0 0 0 0 0 1 0 2 0 0 0 1 0 1 0 0 1 1 0 0 0 0 1 0 1 0 1 0 0 0 1 1 0 1 0 1 0 0 0 1 1 0 0 0 0 0 0 1 1 1 0 0 0 1 1 1 1 0 1 0 0 1 0 1 0 1 0 0 1 1 0 1 0 0 1 0 0 0 2 0 1 0 1 1 0 0 1 0 0 0 1 0
IND443 0 0 0 0 1 1 1 0 0 0 0 0 0 1 0 1 0 1 2 0 1 0 1 1 0 0 0 0 0 0 0 0 2 0 0 1 1 2 0 1 0 0 2 0 1 0 0 0 0 0 1 1 0 0 0 0 0 1 1 0 1 1 0 0 1 0 0 2 1 0 2 1 1 1 0 0 0 0 0 0 0 1 1 0 0 0 1 0 0 0 1 1 0 0 0 0 0 1 0 0
IND444 1 0 1 0 0 2 1 0 0 1 0 0 0 0 0 1 1 0 0 0 0 1 0 0 0 0 0 1 0 0 1 0 1 0 0 0 0 0 0 0 1 0 1 0 0 0 0 1 0 0 1 1 1 0 0 1 1 1 0 1 0 1 0 0 1 1 0 0 1 0 0 2 0 0 0 0 0 0 1 0 1 1 0 1 2 0 2 0 0 1 1 1 0 0 0 1 1 0 0 0
IND445 0 1 2 1 1 0 0 1 0 0 0 2 0 0 0 0 0 2 0 0 1 0 0 0 1 0 1 0 0 1 0 0 1 0 0 0 0 0 0 1 0 0 0 0 1 0 1 0 0 1 0 0 0 2 0 0 0 0 0 0 0 1 0 0 1 0 0 1 1 0 1 0 0 1 0 0 1 0 0 1 1 0 1 0 1 0 0 0 2 0 1 1 0 0 0 0 1 1 1 0
IND446 0 0 0 0 0 1 1 0 0 0 1 2 0 0 0 1 0 0 0 2 1 1 2 1 0 0 0 0 0 0 0 0 0 1 0 1 0 0 0 0 1 1 1 0 0 0 1 0 1 0 0 0 1 0 0 2 0 0 1 0 0 1 2 1 0 1 0 0 2 0 0 1 2 0 0 0 1 0 1 1 0 0 1 0 1 0 0 1 2 0 0 1 1 0 0 1 1 0 1 0
IND447 0 0 0 0 0 1 0 0 1 0 0 1 1 0 0 0 1 0 1 0 0 1 2 0 0 0 1 0 0 1 0 0 1 1 1 1 0 1 1 1 1 1 0 0 1 0 0 0 1 0 1 0 1 1 0 0 0 0 0 0 1 0 1 0 1 0 1 0 0 0 0 0 0 1 0 0 0 1 1 0 0 0 0 1 1 0 1 0 1 0 0 2 0 0 1 0 0 0 0 0
IND448 1 0 0 1 1 0 0 1 0 0 2 0 2 0 1 1 0 1 1 0 1 0 0 0 1 1 1 1 1 0 0 0 0 1 0 0 0 0 0 0 0 0 0 0 0 0 1 0 1 2 0 0 1 1 0 1 0 0 1 1 0 1 2 0 0 1 0 0 0 0 0 0 0 0 1 0 0 0 1 0 0 0 0 1 0 0 0 1 1 2 1 1 0 0 2 0 0 0 0 0
IND449 0 0 0 0 0 1 1 2 0 1 1 0 0 0 0 0 0 0 0 1 0 0 0 0 0 0 0 0 1 0 1 1 2 0 0 0 1 0 0 1 1 0 1 1 2 0 0 0 0 1 0 1 1 0 0 0 0 0 1 1 0 1 1 0 1 2 0 0 0 0 1 0 1 0 0 0 1 0 0 0 1 1 0 1 0 0 0 0 0 2 0 0 0 0 1 0 0 1 1 1
IND450 1 1 2 0 2 1 1 0 0 0 0 1 1 0 0 0 0 1 0 1 1 1 1 0 0 0 0 0 0 1 0 1 0 2 0 0 0 0 1 1 1 0 1 1 0 1 0 2 0 1 0 0 0 1 0 0 0 0 1 0 0 0 0 0 0 1 0 0 0 0 0 0 1 0 0 0 0 0 1 1 1 1 0 0 1 0 0 0 0 0 0 1 0 1 1 2 1 0 0 0
IND451 0 0 0 1 0 0 0 0 0 1 0 0 1 1 1 0 1 1 1 2 0 0 0 0 0 0 0 1 0 0 0 0 1 1 0 1 2 0 1 1 1 0 0 0 0 1 0 0 0 0 1 0 0 0 0 1 0 2 0 2 0 0 0 1 0 0 1 1 1 1 0 0 0 1 0 1 0 0 0 1 0 1 1 0 1 0 0 1 0 1 1 1 1 1 1 1 0 0 0 1
IND452 0 0 1 0 0 0 0 1 0 0 0 0 0 2 0 1 0 0 0 1 0 0 0 0 0 1 0 0 1 1 1 0 1 0 0 0 2 0 0 1 0 0 1 0 1 1 0 0 0 1 1 0 0 1 0 1 0 1 0 0 0 0 0 0 1 0 0 1 0 0 1 1 0 0 1 1 1 0 1 0 0 0 0 0 0 0 1 0 0 1 0 1 0 1 1 0 0 0 1 1
IND453 0 0 1 0 1 1 0 0 0 0 1 0 0 0 0 1 1 0 0 1 1 0 0 1 1 1 0 1 0 1 0 0 0 0 0 0 1 0 0 0 0 1 0 0 1 1 0 0 0 1 1 2 0 0 0 1 0 0 1 0 1 0 0 1 0 0 0 1 0 0 0 1 0 0 1 1 2 0 0 1 1 1 0 0 0 0 0 1 0 0 0 0 0 1 0 0 0 0 0 0
IND454 0 1 0 0 1 0 0 1 1 1 0 0 0 0 0 1 0 0 1 1 1 1 0 1 1 1 0 0 1 0 1 1 1 1 0 1 1 0 1 1 0 1 1 0 0 1 0 0 1 0 1 0 0 0 1 1 0 2 0 0 2 2 0 0 0 0 0 0 0 0 1 0 0 0 0 0 0 1 0 2 1 0 0 0 1 0 0 1 1 0 0 1 1 1 1 0 1 1 0 0
IND455 1 0 0 1 1 1 0 1 1 1 0 0 0 1 1 2 1 1 1 0 0 0 0 0 0 2 0 0 0 0 0 0 0 0 0 1 0 2 0 0 0 0 2 0 1 0 2 1 0 1 0 0 0 0 0 0 1 0 0 0 0 0 2 0 0 0 0 0 0 0 0 1 0 1 1 1 0 2 0 0 1 0 0 0 0 0 1 1 0 0 0 0 1 1 0 0 0 1 0 0
IND456 0 1 0 0 0 0 0 0 0 1 0 0 1 2 0 0 2 1 0 0 0 0 1 0 0 1 0 0 0 1 0 0 1 0 1 0 1 0 1 0 0 0 0 0 1 1 0 0 0 0 1 0 0 0 0 0 0 1 0 2 0 2 0 0 1 1 0 0 0 1 0 0 0 1 0 0 0 0 0 1 0 0 0 1 1 0 1 0 1 0 1 0 1 0 0 0 2 0 1 1
IND457 1 0 0 0 0 2 1 0 1 1 0 0 0 2 0 1 1 0 0 0 1 0 0 0 1 0 0 1 0 0 0 1 0 0 0 1 0 0 0 1 0 0 0 1 1 0 0 1 0 1 0 1 0 1 0 2 0 0 0 0 0 1 0 1 1 0 1 0 0 0 0 1 0 0 0 0 0 1 0 1 1 0 0 0 0 0 0 1 0 0 0 1 0 2 0 0 2 0 0 0
IND458 0 0 1 1 0 0 0 0 0 1 0 0 0 1 0 1 0 0 1 0 0 0 0 0 0 1 0 0 1 1 1 0 1 1 0 0 0 0 0 0 0 0 0 1 0 0 1 0 2 1 0 0 0 0 1 0 0 1 0 2 1 0 0 1 1 2 1 0 1 2 1 1 1 1 1 0 1 0 1 0 0 1 0 0 0 0 1 1 0 1 0 0 0 0 0 1 0 0 0 1
IND459 0 0 0 1 0 1 0 0 0 1 2 1 0 0 0 0 0 0 0 0 1 1 0 0 0 1 2 1 0 0 1 0 1 0 0 0 0 0 0 0 1 1 0 0 0 1 0 0 0 0 0 0 0 1 1 1 1 1 1 0 0 0 0 0 0 0 1 0 1 0 2 0 0 1 0 1 0 0 1 1 1 1 0 0 0 0 0 1 0 1 0 0 0 1 0 0 1 0 0 0
IND460 0 0 1 0 0 2 0 0 0 0 0 0 0 1 0 1 0 2 0 0 1 0 0 1 1 2 0 1 0 1 1 0 1 0 1 0 0 0 0 0 1 0 0 0 1 0 1 1 0 1 0 0 0 2 0 1 0 1 0 1 0 0 0 1 1 0 0 1 0 0 0 0 0 0 1 1 1 0 0 0 0 1 0 1 2 1 0 0 0 1 1 0 0 1 0 0 1 0 2 0
IND461 0 0 1 1 0 0 0 0 1 1 0 1 0 1 1 2 1 1 0 1 0 0 0 0 0 1 0 0 0 1 1 0 1 0 0 0 0 1 0 1 0 0 0 0 1 0 0 1 0 1 0 1 0 0 0 0 0 0 0 0 1 1 0 0 0 1 0 1 1 1 0 0 0 0 0 0 0 0 0 1 0 0 0 0 0 0 0 1 1 0 0 0 1 0 1 1 0 0 0 0
IND462 0 0 0 0 0 0 0 1 0 0 0 1 0 1 0 0 1 0 0 1 0 0 0 0 1 2 0 1 0 0 0 0 1 1 0 0 1 0 0 1 1 0 0 0 0 0 0 1 1 0 1 0 1 0 0 0 0 1 0 0 0 0 0 0 0 0 0 0 1 0 1 0 0 1 0 1 0 0 1 1 0 1 0 0 1 0 1 0 0 0 1 0 2 0 0 1 0 0 0 0
IND463 0 0 1 1 1 1 0 0 0 0 1 0 0 1 0 1 0 0 1 0 1 1 0 0 1 1 0 1 0 1 2 0 0 0 1 1 0 0 0 1 1 0 0 0 0 1 0 0 1 0 0 0 0 1 0 1 1 1 0 1 0 0 0 0 0 0 0 0 0 0 0 0 0 1 0 1 0 1 0 0 0 1 0 0 0 0 1 1 1 0 2 0 0 0 0 0 1 0 0 0
IND464 1 0 1 0 0 0 0 0 0 0 0 0 0 1 0 1 0 0 0 0 0 0 0 0 0 0 1 1 0 1 0 0 0 0 1 0 0 1 1 0 1 2 0 0 0 0 0 1 0 0 0 0 0 0 0 0 1 0 0 0 0 1 1 0 1 0 1 1 0 1 1 0 0 0 0 0 0 0 2 0 0 1 0 1 1 1 1 0 2 0 0 1 0 0 0 1 0 0 1 0
IND465 0 0 0 0 0 1 0 1 2 0 1 1 0 1 1 0 0 0 1 2 0 1 0 1 0 0 0 0 0 0 0 0 0 0 1 2 1 0 0 1 0 1 1 0 1 0 0 1 0 1 0 0 0 0 1 0 0 0 1 1 0 1 0 0 1 1 0 0 0 1 2 1 0 0 0 2 0 0 1 0 0 2 0 0 0 0 0 1 0 1 0 1 1 0 0 0 0 0 1 0
IND466 0 0 0 0 0 1 0 0 0 0 0 2 1 1 1 0 1 0 0 0 1 0 0 1 0 0 2 1 1 0 0 0 0 1 0 1 0 0 0 1 1 0 0 0 0 0 0 1 0 0 2 1 0 1 0 0 0 1 0 1 0 0 2 0 0 0 0 0 0 0 0 1 0 1 1 1 1 1 1 0 0 0 0 0 0 0 0 0 1 1 0 0 0 0 1 0 1 0 1 1
IND467 1 1 0 0 0 0 1 0 0 0 1 1 2 0 1 2 0 0 1 0 0 1 0 1 0 1 1 0 0 1 1 0 0 0 0 1 0 1 1 1 1 0 0 0 0 1 0 0 1 1 0 0 0 0 1 1 0 0 0 0 0 0 1 0 0 0 1 0 0 0 0 0 0 1 1 0 0 0 0 1 0 0 1 1 0 0 0 0 0 0 0 0 1 0 0 0 0 0 0 0
IND468 0 0 0 1 2 1 0 1 1 0 0 0 1 0 2 0 1 0 0 0 1 1 1 1 1 2 1 0 0 0 1 0 0 0 0 1 0 0 0 0 0 1 1 1 0 0 1 1 0 0 0 0 0 1 0 1 0 0 1 1 2 0 2 0 0 2 1 0 0 1 0 0 0 0 0 0 0 1 0 1 0 1 0 0 0 0 0 1 0 1 0 0 0 0 0 1 1 0 0 1
IND469 1 0 1 1 0 0 0 1 1 0 0 0 0 0 0 0 1 1 1 1 1 0 0 0 0 1 1 1 0 2 1 0 0 1 2 1 0 0 1 1 0 0 0 0 0 0 1 0 0 1 2 1 1 0 1 1 1 1 0 2 0 0 1 0 0 1 0 0 0 1 0 1 1 1 1 1 1 0 0 0 0 1 1 0 1 0 0 1 0 0 1 1 0 0 1 1 0 0 1 1
IND470 1 1 0 0 0 2 0 0 1 1 2 1 0 0 1 1 0 0 0 0 1 0 0 1 1 0 0 1 0 0 0 0 1 0 0 0 0 1 1 1 0 1 0 0 0 0 1 0 0 0 0 0 1 0 0 0 0 2 0 1 1 2 0 0 0 1 0 1 0 0 0 1 0 0 0 0 0 1 0 0 1 2 0 0 0 0 0 0 1 1 0 0 1 0 0 0 0 0 0 1
IND471 1 0 0 0 0 1 0 1 1 0 2 0 0 0 0 0 1 0 0 1 0 0 0 1 0 0 0 0 0 1 0 0 1 0 0 0 0 2 0 0 1 0 1 0 0 0 0 1 0 0 0 1 1 1 0 0 0 1 1 0 0 1 1 0 1 0 0 1 0 0 0 0 1 1 0 1 1 0 0 0 0 2 1 0 2 0 0 1 1 1 0 1 0 0 1 0 0 1 1 1
IND472 1 0 1 0 0 0 0 0 0 0 0 1 1 0 1 0 1 0 1 0 1 0 0 1 1 0 0 0 0 0 1 0 1 1 1 1 1 1 1 0 0 1 0 1 1 0 0 0 0 0 1 1 0 0 0 0 0 0 1 1 1 0 0 0 0 1 0 0 1 0 0 1 1 0 0 1 0 2 0 0 0 0 0 0 0 1 0 0 0 0 0 1 0 0 0 0 0 1 1 0
IND473 0 0 0 0 2 2 1 0 1 1 0 1 2 0 0 1 0 0 1 0 0 0 1 0 0 0 0 1 1 2 0 0 0 1 0 1 0 0 0 0 0 0 0 0 0 0 0 0 0 1 0 0 0 1 0 0 0 0 1 1 0 0 0 0 1 1 0 1 1 0 0 0 0 0 1 1 0 0 1 0 1 0 1 2 0 0 0 1 0 0 0 0 1 0 0 0 0 0 0 1
IND474 1 1 1 1 0 0 0 0 1 1 1 0 2 1 0 0 1 2 1 0 0 1 1 1 0 0 0 1 1 0 0 1 1 1 1 0 0 0 1 1 0 0 0 1 0 2 1 0 0 0 0 1 0 0 1 0 0 0 0 1 1 1 0 0 0 0 0 0 0 0 0 2 1 1 1 0 0 1 0 1 1 1 0 1 1 0 0 0 1 1 0 1 0 1 1 0 1 0 1 0
IND475 1 0 1 0 0 0 0 0 1 0 0 0 0 0 0 0 1 0 0 0 0 0 1 1 0 0 1 0 1 0 0 1 0 1 1 0 0 1 1 2 0 0 0 0 0 1 0 0 0 0 1 0 0 0 0 0 1 0 0 0 0 1 0 0 0 0 1 1 0 0 0 0 0 0 0 0 0 1 1 0 0 0 0 1 0 0 1 0 0 1 0 0 0 1 2 0 0 0 0 1
IND476 0 0 0 1 0 0 0 0 0 0 0 0 1 0 0 1 0 1 0 0 0 0 0 2 0 0 0 0 1 1 0 1 0 0 0 0 1 1 0 1 1 1 0 0 0 0 1 0 0 0 0 0 0 1 0 0 2 0 0 0 2 1 0 1 1 0 0 0 0 0 0 1 1 0 1 0 0 0 0 0 0 0 0 2 0 1 2 1 1 0 2 0 1 1 0 0 0 0 0 1
IND477 1 0 1 1 0 1 0 1 0 0 1 0 1 1 0 1 0 1 1 0 1 0 0 1 0 1 0 0 2 0 0 0 0 2 0 0 0 1 0 0 0 0 1 0 0 0 0 0 0 0 0 1 1 0 1 1 0 0 1 1 0 0 0 0 0 0 1 1 0 0 0 0 1 1 2 1 1 1 0 0 0 0 0 1 0 0 1 1 0 0 1 2 0 0 0 1 0 0 0 1
IND478 0 0 0 0 0 0 0 1 0 1 1 0 0 0 0 0 0 0 0 0 1 1 1 1 0 1 0 1 1 2 1 0 0 0 1 0 0 0 0 1 2 0 0 1 0 1 0 0 0 0 0 0 0 1 0 1 0 2 0 0 0 0 2 0 0 1 0 2 1 2 0 1 0 0 1 0 0 0 1 1 0 1 0 0 1 1 1 0 0 0 1 0 1 0 0 1 1 1 2 0
IND479 0 0 0 1 1 0 0 1 2 1 2 1 0 0 0 1 0 2 0 0 0 1 0 0 1 1 1 1 0 0 1 0 0 0 0 0 0 1 0 0 0 0 0 0 0 0 0 0 1 0 0 1 1 0 1 0 1 1 0 1 1 0 0 1 0 0 0 1 1 0 0 0 0 0 0 1 0 0 1 0 0 0 1 0 0 1 0 0 1 0 0 1 0 0 1 0 0 0 0 0
IND480 1 2 0 1 1 0 0 0 1 1 0 0 0 1 1 0 0 0 1 1 0 0 0 0 0 1 0 1 0 0 0 0 0 0 1 2 0 0 1 0 0 0 0 1 0 0 0 0 2 0 2 0 1 0 1 0 0 0 0 0 0 0 0 0 1 0 0 1 0 2 0 1 0 0 1 0 1 0 1 1 1 0 1 1 0 1 0 0 0 0 1 0 0 0 1 0 0 0 0 0
IND481 0 0 0 1 1 0 0 1 1 1 1 0 0 1 0 1 0 1 1 0 0 1 1 1 1 2 0 1 1 0 1 0 0 0 1 0 1 0 1 1 0 0 0 0 0 1 0 0 0 0 0 0 0 0 0 0 0 0 0 1 0 0 1 0 0 0 0 0 0 1 1 1 0 1 1 0 0 0 0 0 0 0 0 0 0 0 0 0 0 1 0 0 0 1 0 1 0 0 1 1
IND482 0 1 1 1 0 0 1 1 0 0 0 1 0 0 0 1 0 1 0 0 0 0 0 0 2 0 0 0 1 0 1 0 0 1 1 1 0 1 0 1 0 0 0 0 0 0 0 0 0 1 0 0 0 0 0 0 0 0 0 0 0 1 0 0 0 2 0 0 0 0 1 1 1 0 0 1 1 1 0 1 1 1 1 0 0 0 0 0 0 1 0 0 0 0 0 1 2 0 1 0
IND483 0 0 0 0 0 2 0 0 0 0 2 0 0 0 0 0 0 0 0 0 1 1 0 0 2 1 0 0 0 1 0 1 0 1 0 0 1 1 0 0 0 0 0 1 0 1 1 0 0 0 0 0 0 0 0 0 0 0 1 1 0 1 1 1 0 1 0 0 0 0 1 1 0 0 0 0 0 0 0 0 0 1 2 0 0 1 1 2 0 0 0 0 0 0 0 0 0 1 1 0
IND484 1 2 0 0 1 0 1 1 1 1 0 0 1 1 1 1 0 0 0 1 0 0 0 0 0 1 0 0 0 0 2 0 0 0 1 1 0 0 0 0 0 0 0 0 0 0 0 1 1 0 1 1 0 1 0 0 0 0 0 0 0 0 1 0 0 0 0 1 1 0 0 1 0 0 1 0 0 0 1 1 1 0 1 0 0 2 1 1 0 2 1 2 1 0 0 1 1 0 1 0
IND485 1 2 0 1 0 0 0 0 1 0 0 1 0 1 0 2 0 0 0 0 0 0 0 0 0 0 0 0 0 0 0 0 0 1 0 2 0 0 0 1 1 0 0 0 0 1 1 2 0 1 0 0 0 0 0 0 1 0 0 0 1 1 0 0 0 0 0 0 0 1 0 0 1 0 1 1 1 1 2 0 2 0 1 2 0 1 0 0 1 0 0 0 1 1 0 0 0 0 0 0
IND486 0 1 0 0 0 0 0 0 0 0 0 1 0 2 0 0 0 1 2 0 1 0 0 0 0 0 1 0 0 1 0 0 0 0 1 2 0 1 0 2 0 1 0 1 1 1 1 0 0 0 0 0 0 0 0 0 0 0 0 0 0 0 1 0 0 0 0 2 0 2 1 0 1 0 0 0 1 0 1 0 1 1 1 0 0 0 0 0 1 0 0 1 1 0 0 1 1 0 0 0
IND487 0 0 1 1 0 0 0 0 0 1 1 0 0 1 1 1 0 2 0 0 0 0 0 2 0 0 0 0 0 1 0 1 0 0 0 1 1 1 1 0 0 0 0 1 0 0 1 0 1 1 1 1 0 0 1 1 1 1 0 1 0 0 0 1 0 0 0 0 1 1 1 1 0 0 1 1 1 0 1 0 1 1 2 0 1 0 0 0 1 0 1 1 0 0 0 1 2 1 1 0
IND488 0 0 0 0 0 0 1 1 0 1 0 0 0 2 1 0 0 0 0 0 0 1 1 0 0 0 0 0 0 2 2 2 0 1 0 0 1 0 0 1 1 0 1 0 0 1 0 0 0 0 0 1 1 0 0 0 0 0 1 1 0 1 1 0 0 0 0 2 0 1 0 0 1 2 0 0 0 0 0 2 1 0 0 0 0 0 0 0 0 1 0 0 0 0 0 1 0 1 1 0
IND489 1 0 2 0 0 0 0 0 0 0 0 0 1 0 1 0 0 0 0 0 1 1 1 1 1 0 1 1 1 1 0 1 0 0 1 1 0 0 0 0 2 0 0 2 1 0 2 0 0 0 0 0 1 0 0 0 1 0 0 0 0 2 1 0 0 0 1 0 0 0 0 0 1 1 0 0 0 0 2 0 0 0 2 1 0 0 2 0 1 0 0 0 1 1 0 0 1 0 1 1
IND490 0 0 0 1 0 1 0 0 1 0 0 0 1 0 1 1 1 0 0 0 0 2 2 0 1 0 0 0 1 1 0 1 0 1 1 0 1 1 0 0 0 0 1 0 1 0 1 0 0 1 1 0 0 1 0 0 0 1 0 0 1 0 1 1 0 0 1 1 0 0 2 0 0 0 0 2 1 1 1 0 0 0 0 0 1 0 1 0 1 0 1 0 0 1 0 0 0 0 0 0
IND491 0 1 0 0 1 1 0 0 0 1 0 1 0 0 1 0 0 1 0 0 0 0 0 2 0 1 0 1 1 0 0 0 0 0 1 0 0 0 0 0 0 0 1 0 1 0 1 0 0 1 1 0 0 1 0 0 0 0 2 1 0 0 0 1 0 0 0 0 0 1 0 0 0 1 0 1 0 0 0 2 0 1 1 1 1 1 1 1 0 1 0 1 1 0 0 1 0 1 0 0
IND492 0 0 1 0 0 0 0 1 0 1 1 1 0 2 0 0 1 1 0 0 1 0 0 1 1 0 1 0 2 0 0 0 1 0 0 0 1 0 0 0 2 0 1 1 0 0 0 0 0 0 2 0 0 1 0 1 0 0 1 1 0 1 0 0 0 0 1 1 1 2 0 0 0 1 0 2 0 1 1 1 0 0 0 0 0 0 0 0 1 0 0 0 0 0 1 1 0 0 0 0
IND493 1 0 0 0 0 0 0 1 0 0 1 1 0 1 0 1 1 2 0 0 0 0 0 0 0 0 0 0 1 1 0 0 1 0 0 0 0 1 0 0 1 0 0 0 0 0 0 0 0 1 0 0 0 1 1 0 0 0 1 0 0 0 0 0 0 0 1 0 0 1 1 1 0 1 0 0 0 0 0 0 0 0 0 0 1 0 0 0 0 1 1 0 1 0 0 0 1 1 0 1
IND494 0 0 0 0 0 0 0 0 0 1 0 0 0 0 0 1 0 0 0 1 1 1 1 0 0 1 1 0 0 0 1 0 0 1 1 1 0 0 0 0 0 0 1 1 0 2 1 0 0 0 1 0 0 1 0 1 0 0 0 1 1 0 0 1 0 0 0 0 0 1 0 1 0 1 0 0 0 0 0 0 1 1 0 0 0 0 1 1 0 0 1 0 0 1 0 0 0 0 0 0
IND495 0 0 0 0 2 1 1 0 0 1 0 0 1 1 0 0 1 0 1 1 0 2 1 0 2 0 1 0 1 0 1 1 0 1 1 0 1 0 2 0 1 1 0 1 0 0 0 0 1 1 1 0 1 1 1 0 0 0 1 0 1 1 0 1 0 0 0 1 0 0 1 1 0 0 0 1 1 0 0 0 0 0 2 0 0 0 0 0 1 1 0 0 0 0 1 0 0 0 0 0
IND496 1 1 0 1 0 0 1 0 1 0 1 1 0 0 0 0 0 0 0 0 2 0 0 1 1 0 0 0 0 1 0 0 1 1 1 0 0 0 0 2 0 1 0 0 0 0 0 1 0 0 0 1 0 0 1 1 1 1 0 1 1 0 0 0 0 0 0 1 1 0 0 0 0 0 0 0 0 1 0 0 1 1 1 1 0 0 1 0 0 1 1 0 1 0 0 0 0 1 1 0
IND497 0 0 1 0 0 1 1 0 1 1 1 2 1 1 1 0 0 0 0 0 1 0 1 0 0 1 1 1 1 0 1 0 0 0 1 1 0 0 0 0 0 0 1 0 0 0 0 1 0 0 1 0 0 0 1 0 1 0 1 0 0 0 2 0 0 0 0 1 0 0 0 0 1 0 0 2 1 0 1 1 1 0 1 0 1 0 0 1 1 0 0 0 1 0 0 1 1 0 0 0
IND498 0 0 0 0 1 0 1 0 2 0 1 0 0 0 0 1 0 0 1 1 0 0 1 0 1 0 0 0 1 0 0 1 0 1 0 1 2 0 0 0 0 0 0 0 2 0 0 0 0 0 1 1 0 1 1 2 2 0 0 0 1 0 1 0 0 0 0 1 1 0 0 0 0 1 1 1 1 1 1 1 1 0 1 0 1 0 0 0 0 0 0 0 0 0 2 0 0 0 0 0
IND499 0 1 0 0 2 0 0 1 1 0 0 1 0 0 0 0 1 0 1 0 0 0 0 0 1 0 1 0 0 0 0 1 1 0 0 0 0 0 1 0 1 0 0 0 0 2 1 1 2 1 1 0 0 1 1 0 0 0 0 1 1 1 0 1 0 0 0 0 0 0 1 1 0 0 0 0 0 1 1 0 1 0 0 0 0 0 0 1 0 1 0 0 0 0 0 0 2 1 1 0
IND500 0 2 0 1 1 0 1 1 0 0 0 0 1 1 0 0 0 1 0 0 0 1 0 0 1 1 0 1 0 0 1 0 0 0 0 1 0 1 0 0 0 0 2 0 0 0 0 0 1 0 0 1 0 0 0 0 0 1 1 1 0 1 0 0 1 0 0 0 0 0 0 0 1 0 2 0 2 0 0 0 0 0 0 0 0 1 1 0 1 1 1 2 1 0 0 0 0 0 0 0
IND501 1 0 1 0 1 1 0 1 0 0 0 1 1 0 0 0 0 0 0 1 0 0 1 0 1 1 2 0 0 0 2 2 0 0 1 0 0 0 1 1 1 0 1 0 1 1 0 0 0 0 1 0 1 1 0 1 2 0 0 1 0 1 0 0 0 1 1 1 1 0 1 0 1 1 0 1 0 0 1 1 0 0 0 1 1 0 2 0 1 1 1 1 1 1 0 0 0 0 1 1
IND502 0 0 0 1 1 0 0 0 0 0 0 1 1 0 1 0 1 0 1 1 0 1 1 0 0 0 2 2 0 1 0 1 0 0 2 0 1 1 0 0 0 0 0 0 0 1 1 0 0 0 2 2 0 0 1 1 0 0 1 2 0 1 0 1 0 0 1 0 2 2 0 0 0 0 1 1 0 0 0 0 1 0 0 1 0 0 1 0 0 0 1 0 0 1 0 0 0 0 0 0
IND503 0 0 0 0 1 0 0 0 0 1 0 1 0 1 1 1 1 0 2 0 1 1 2 0 0 1 1 0 0 1 0 1 0 1 1 1 1 0 0 0 0 1 0 2 1 0 1 0 1 1 1 1 0 0 0 0 0 0 0 0 0 1 1 0 0 1 1 1 0 0 0 0 2 0 2 0 1 2 0 0 1 0 1 0 0 0 0 1 1 1 1 1 1 1 0 0 1 0 1 1
IND504 0 0 0 0 1 0 1 0 1 2 1 0 0 0 0 1 0 1 0 0 0 1 1 1 0 0 0 0 0 1 0 0 0 0 0 0 1 0 1 0 1 0 0 0 0 0 1 0 0 1 1 0 1 1 0 0 1 0 0 1 0 0 1 0 1 0 1 0 0 1 2 0 0 0 0 0 0 1 0 0 0 1 1 2 0 0 0 0 2 0 0 0 0 0 1 1 0 1 1 0
IND505 0 0 0 0 1 0 0 1 0 1 0 0 1 0 0 1 0 0 0 1 0 2 0 1 1 0 0 1 1 0 1 0 0 2 1 0 0 1 1 1 0 0 0 1 0 0 0 1 1 0 0 0 0 1 0 0 1 1 1 0 0 1 1 0 2 0 0 1 1 0 0 0 0 0 2 0 1 0 1 1 2 0 0 1 0 0 0 0 0 1 1 1 0 1 1 0 1 0 1 0
IND506 1 1 1 0 0 0 1 2 0 0 2 1 0 1 0 1 1 0 0 0 0 0 1 1 0 0 2 0 1 0 0 0 0 0 0 1 1 0 0 0 1 0 0 0 1 0 0 1 1 0 0 0 0 0 0 0 1 0 1 2 0 0 0 1 0 0 0 0 0 1 0 1 0 0 0 0 0 0 0 0 0 1 0 0 1 0 0 0 1 0 0 1 0 1 1 0 0 1 1 0
IND507 0 0 1 0 0 0 0 0 0 1 0 1 0 0 0 0 1 0 1 0 0 0 0 0 0 0 0 0 0 0 0 0 1 0 1 2 1 1 0 1 0 0 0 0 0 0 2 1 0 1 0 1 0 0 1 0 1 0 1 0 0 0 0 1 0 0 0 2 0 1 0 0 0 1 0 1 0 1 0 1 0 0 0 0 0 0 0 0 0 0 1 0 0 0 0 0 1 1 0 1
IND508 0 0 0 0 1 1 1 0 0 0 0 0 1 1 1 1 0 0 0 2 0 1 0 1 2 1 1 0 0 1 0 0 0 0 0 0 0 1 1 1 0 1 0 1 1 1 0 0 0 1 0 2 1 0 0 0 0 1 0 0 1 0 1 0 0 0 0 0 1 0 2 0 0 1 0 0 0 0 0 1 0 1 1 1 2 0 0 1 0 0 0 0 1 0 1 0 1 0 0 0
IND509 1 0 0 0 1 0 0 0 1 0 1 0 0 1 0 0 0 1 0 1 1 0 0 1 0 0 1 0 1 0 1 0 1 0 1 0 0 0 0 0 0 0 0 1 0 0 1 0 0 0 1 0 0 0 0 0 0 1 1 0 1 0 0 0 0 1 0 0 2 0 0 0 0 0 1 0 1 0 0 0 0 1 0 0 1 0 1 1 0 1 0 0 0 1 0 1 1 0 0 0
IND510 0 0 0 0 0 1 0 0 1 1 0 0 1 1 0 1 0 0 0 0 0 0 2 0 0 2 0 1 0 0 1 0 0 1 1 0 1 2 1 1 0 0 1 1 0 0 0 1 1 1 2 0 1 0 0 0 2 1 1 0 0 0 1 0 1 0 1 0 0 1 1 1 0 0 1 0 0 1 0 0 0 0 1 0 1 1 0 0 0 0 0 0 0 0 1 0 2 2 0 1
IND511 1 1 1 0 0 0 1 1 1 0 0 1 1 0 1 1 0 1 0 1 0 0 0 0 0 1 0 0 0 0 1 0 1 0 0 0 0 0 0 0 1 0 0 0 0 0 1 0 0 0 0 0 1 2 0 0 0 1 1 1 1 0 0 0 1 2 2 2 0 0 0 0 0 1 1 0 0 0 0 0 0 0 0 0 0 0 0 0 0 1 0 0 0 1 0 0 0 1 0 1
IND512 0 1 1 0 0 0 1 0 0 0 1 0 0 0 0 0 0 1 0 1 1 0 0 0 0 0 0 0 1 0 0 0 0 1 1 0 1 0 0 0 0 1 0 0 0 0 1 0 0 1 0 0 0 0 1 0 0 1 1 1 2 0 0 1 1 0 1 1 0 0 1 0 1 0 0 1 1 0 1 1 1 0 0 0 0 0 0 1 0 1 0 0 0 1 0 1 0 0 0 1
IND513 0 0 1 1 1 1 0 1 0 0 1 0 0 1 0 0 0 1 0 0 0 1 0 0 0 0 0 0 0 1 0 0 0 1 0 1 0 1 0 0 1 0 1 0 0 0 1 1 0 1 1 1 0 0 1 1 0 1 2 0 1 0 0 1 1 0 1 0 1 0 0 0 0 1 0 0 0 1 0 0 0 1 0 1 0 0 0 0 1 1 0 0 1 1 1 0 1 0 0 0
IND514 2 1 1 0 1 0 0 0 0 1 1 0 1 1 1 1 1 1 0 0 0 0 0 0 0 0 0 0 0 0 2 0 0 0 0 1 0 1 0 1 0 0 0 0 0 0 1 1 0 1 0 2 0 0 0 0 0 0 2 0 0 0 0 0 0 0 0 1 0 0 0 0 0 0 1 1 1 1 0 0 0 0 0 1 0 0 1 0 0 0 1 0 1 1 0 0 1 1 0 0
IND515 1 0 0 0 0 0 0 0 0 1 1 0 1 0 0 0 1 1 0 2 1 0 0 0 1 1 1 0 0 0 0 1 0 0 1 0 1 1 0 2 1 0 0 0 0 0 0 0 1 1 2 1 0 0 1 1 0 0 0 0 2 0 0 0 0 0 1 1 1 1 2 0 0 1 0 1 0 1 0 0 1 1 0 0 1 0 0 0 0 0 0 1 0 2 0 0 0 0 0 0
IND516 0 0 1 0 1 0 1 0 0 1 1 1 0 0 1 1 1 0 2 1 1 0 0 0 0 1 0 0 0 0 1 0 2 1 1 1 0 1 0 1 0 0 2 0 0 0 0 0 1 1 0 1 0 0 1 0 0 0 0 0 0 0 0 2 0 0 0 0 0 1 0 0 0 1 2 0 0 0 0 0 0 1 0 1 0 1 2 0 1 0 0 0 1 1 0 0 1 1 0 1
IND517 0 1 0 0 0 0 0 0 0 0 0 0 0 0 0 1 0 1 1 0 0 0 0 1 0 1 1 1 1 0 1 2 2 1 0 0 2 0 1 0 0 0 1 1 0 1 0 1 1 0 0 0 0 0 0 0 0 0 0 1 0 0 1 0 0 0 0 0 0 1 1 1 0 1 0 0 1 0 1 2 0 1 0 0 0 0 0 0 1 0 2 0 0 0 1 0 0 1 0 0
IND518 1 0 0 0 1 0 0 1 0 0 0 0 0 0 1 1 1 0 0 0 1 0 0 0 0 0 0 0 0 1 1 1 0 1 0 0 1 0 0 0 0 0 0 0 1 0 0 0 0 0 0 0 0 0 1 1 0 0 2 0 0 1 0 0 0 0 0 1 0 0 1 2 1 0 2 0 1 1 1 0 1 0 1 1 1 0 0 2 1 0 0 1 1 0 0 0 0 0 0 1
IND519 1 1 1 0 0 0 0 0 1 0 0 0 0 0 0 0 0 1 1 0 1 0 1 0 0 1 0 1 0 0 0 1 0 1 0 0 1 0 0 1 0 1 0 0 0 0 1 2 1 1 0 0 0 0 0 0 0 1 1 1 0 0 0 1 0 0 0 0 0 1 0 0 0 0 0 0 0 1 1 0 0 0 0 0 1 0 0 0 1 0 1 1 0 0 0 1 0 0 0 1
IND520 0 1 0 0 0 0 0 0 0 1 0 0 0 1 0 0 0 1 0 0 0 1 0 0 0 0 0 0 2 0 0 1 0 0 0 0 0 0 0 1 0 1 1 1 1 1 1 0 0 0 1 0 2 0 0 0 0 0 0 1 0 0 0 1 0 0 0 2 0 1 0 0 0 1 1 0 2 0 1 0 0 0 1 0 0 1 1 0 1 0 0 1 0 0 1 1 0 1 1 1
IND521 0 1 1 0 0 1 0 0 0 1 0 1 2 0 0 1 1 0 1 0 1 0 1 0 1 1 0 0 0 0 0 1 1 0 0 0 0 2 1 0 0 0 1 2 1 0 2 0 0 0 0 0 1 1 0 0 0 0 0 1 0 0 1 0 0 1 1 0 0 0 0 0 1 0 0 0 1 0 0 0 1 2 1 1 0 1 1 0 1 0 0 1 0 1 0 0 0 1 1 0
IND522 0 0 1 0 0 1 0 0 0 0 0 1 1 0 1 1 0 1 0 1 0 1 1 0 0 1 0 1 0 1 0 1 0 1 1 0 0 1 1 1 0 1 0 0 0 0 0 0 1 0 0 1 0 0 1 1 1 0 0 0 1 0 0 0 1 0 1 0 0 0 1 1 1 0 0 1 1 0 1 0 0 1 0 0 0 0 0 1 0 0 0 0 1 1 0 0 0 0 0 0
IND523 1 0 0 0 0 1 0 0 0 0 1 0 0 0 1 1 2 0 0 1 0 1 1 0 0 0 0 0 0 1 1 0 1 0 0 1 1 0 0 1 1 0 0 0 0 0 0 0 0 1 0 0 1 0 1 0 1 0 0 0 0 1 0 0 0 1 1 0 1 0 0 0 0 0 1 1 0 0 2 2 0 0 0 0 0 1 1 1 1 0 0 0 1 0 0 0 0 1 1 1
IND524 0 1 0 1 0 0 0 0 1 0 0 1 0 0 1 0 0 1 0 0 0 0 0 1 0 0 0 1 0 1 0 0 1 0 0 0 0 1 0 1 0 0 0 0 0 1 1 0 0 1 0 1 1 0 1 1 0 0 0 1 0 0 0 0 1 0 1 0 0 0 0 1 0 1 1 0 0 0 1 1 1 0 2 1 0 0 0 1 0 0 0 0 1 1 0 0 0 1 0 0
IND525 0 0 0 0 0 0 1 0 0 1 0 0 0 1 1 1 0 1 0 0 1 1 0 0 1 0 0 1 1 0 2 0 0 0 0 1 0 0 1 0 0 0 1 0 1 0 1 0 0 0 0 0 0 0 0 1 0 0 0 0 1 0 0 0 0 1 0 1 1 0 0 1 1 1 0 0 1 0 0 1 0 0 0 2 0 1 1 1 0 1 1 0 1 0 0 1 0 0 1 1
IND526 0 0 1 0 0 0 0 2 1 0 0 1 0 0 0 1 2 0 0 0 0 0 0 1 2 1 0 1 0 1 1 0 0 0 0 0 0 1 0 0 0 1 1 0 1 0 0 1 0 1 1 2 0 0 0 1 0 1 0 1 1 1 1 1 0 1 1 1 0 0 0 1 1 1 2 0 0 0 0 1 0 0 0 0 0 0 0 0 0 1 0 0 0 0 0 0 0 1 0 1
IND527 0 0 1 1 0 0 0 0 2 1 0 0 0 0 0 0 0 2 0 0 1 1 0 1 0 0 0 0 1 0 0 0 1 0 0 0 1 0 0 0 2 1 0 1 0 0 1 0 0 0 0 0 0 1 1 0 0 1 2 0 0 0 0 0 1 0 0 1 0 0 0 1 0 0 0 2 0 0 0 0 0 1 0 0 1 1 0 2 0 0 0 0 0 0 1 0 0 1 1 0
IND528 1 0 1 0 0 1 1 1 1 0 1 0 0 1 1 0 0 0 1 0 0 0 0 1 0 0 0 1 0 0 1 1 1 0 1 0 1 1 0 1 1 0 2 0 0 0 0 1 0 1 2 0 0 2 1 0 0 0 0 1 0 0 0 0 0 1 1 0 0 2 0 0 0 0 0 0 0 0 0 0 0 0 0 0 1 2 1 1 0 0 1 0 0 0 0 0 2 0 1 1
IND529 1 0 1 0 0 1 0 0 0 0 0 0 0 0 1 0 0 0 0 0 2 0 2 0 1 0 2 0 0 0 1 0 0 1 2 0 1 1 2 0 1 0 1 0 0 1 0 1 1 0 0 0 1 1 0 1 0 0 1 1 0 1 0 0 0 0 0 1 2 0 0 1 0 0 0 2 1 1 0 1 1 1 0 0 1 0 0 1 2 1 1 0 1 0 0 0 0 1 0 0
IND530 0 1 1 1 1 1 0 1 0 1 0 2 1 1 1 0 0 0 1 1 0 0 1 1 1 0 0 1 0 0 1 0 1 0 1 0 1 0 1 1 0 1 1 1 0 1 0 0 0 0 1 1 1 0 1 0 0 1 0 0 1 0 0 0 0 0 0 1 0 0 1 0 0 0 1 0 1 0 2 0 0 1 0 1 1 1 1 0 0 1 0 0 2 1 0 1 0 0 0 0
IND531 1 0 0 0 0 1 1 0 1 0 0 0 0 0 0 0 0 0 0 0 0 0 0 0 1 0 0 0 1 0 0 1 0 0 0 2 0 0 1 1 0 0 0 0 1 0 0 0 1 1 0 2 0 0 0 2 0 0 0 0 0 0 1 1 0 0 0 1 0 0 1 0 0 0 0 0 0 1 0 1 0 1 1 0 1 1 0 0 0 0 1 0 1 0 1 1 1 1 0 0
IND532 0 0 0 1 1 0 0 1 2 0 0 0 1 1 0 0 0 1 1 2 0 0 0 0 0 0 1 0 0 1 0 0 1 1 0 0 0 1 0 1 0 1 0 0 1 0 0 0 0 2 1 0 0 0 1 0 1 0 0 0 0 2 0 0 1 1 0 1 1 0 0 1 0 0 0 0 0 0 1 0 0 0 1 0 0 0 1 1 1 1 0 0 1 1 0 1 1 2 0 1
IND533 0 1 1 1 0 0 2 0 1 0 2 0 0 1 0 0 0 1 0 1 0 0 0 0 0 0 1 0 1 0 1 1 0 0 0 0 0 2 0 0 0 0 0 0 0 1 0 0 0 1 0 0 0 0 0 0 0 1 0 1 0 1 0 0 0 1 0 0 0 0 1 0 0 0 2 1 0 1 0 0 0 0 0 0 0 2 0 0 0 0 0 0 1 0 0 1 0 0 0 1
IND534 2 0 0 0 0 1 0 1 0 1 1 1 2 0 0 0 1 1 1 1 1 0 0 0 0 0 1 0 2 0 1 2 1 0 1 0 0 0 1 0 2 0 0 1 0 0 1 2 1 1 2 0 0 0 0 1 0 0 1 1 1 0 1 0 0 0 0 0 1 1 0 1 1 0 1 0 1 0 0 1 1 0 1 0 0 0 0 0 1 0 1 0 0 0 2 1 0 1 2 0
IND535 0 0 1 0 0 0 0 0 0 1 0 0 0 0 1 0 0 0 1 0 1 0 0 1 0 0 1 1 0 1 0 0 0 0 1 0 0 1 0 1 1 1 1 0 1 0 1 0 1 1 1 0 0 1 0 0 0 0 0 0 0 0 1 0 0 1 1 0 1 1 1 0 1 2 2 0 0 0 1 0 1 0 1 0 0 1 0 0 1 0 0 1 1 0 0 0 1 0 0 1
IND536 0 1 1 0 1 0 0 1 1 0 0 1 1 0 1 1 1 1 2 0 1 1 0 0 1 0 0 1 1 0 0 0 0 1 1 0 0 1 0 1 1 0 0 0 1 1 1 1 0 1 0 1 0 0 0 0 0 0 1 0 0 1 0 1 1 0 1 2 0 0 0 0 0 0 0 1 0 0 0 1 1 0 1 0 0 0 1 1 0 0 1 0 0 0 0 1 1 0 0 0
IND537 0 0 0 0 2 1 0 0 0 0 0 1 0 0 0 1 0 0 0 1 0 1 1 0 2 0 1 0 1 0 1 1 1 0 2 0 0 1 0 1 1 0 0 1 0 0 1 0 1 1 1 1 0 0 0 1 1 0 0 0 1 0 0 0 0 0 1 0 0 0 0 0 1 0 1 0 1 0 0 0 1 1 0 0 0 0 1 0 0 1 0 0 0 0 0 0 1 0 0 1
IND538 1 0 0 0 1 0 1 0 1 0 1 1 1 0 0 0 0 1 0 2 0 0 0 0 0 0 1 0 0 1 2 1 2 0 0 0 2 0 0 1 0 0 1 0 1 1 0 0 0 1 1 0 1 0 0 0 0 2 0 0 0 1 1 0 0 2 0 1 0 1 0 1 0 1 0 0 0 0 0 1 1 0 0 1 2 1 1 0 1 0 0 1 1 0 1 1 0 0 0 1
IND539 0 0 0 1 0 2 1 1 0 1 1 1 0 1 0 0 1 1 0 0 1 0 1 1 0 1 0 2 0 0 2 1 0 0 2 1 0 0 1 0 0 0 0 1 1 0 1 0 2 0 1 0 0 0 1 1 1 0 1 0 0 0 2 1 0 0 1 2 0 1 0 1 0 0 0 1 0 1 0 0 1 1 0 0 1 1 0 0 0 0 0 1 0 0 1 1 0 0 1 0
IND540 0 0 0 1 1 0 0 0 0 0 0 1 0 0 0 0 0 0 0 0 0 0 0 1 0 0 0 1 1 1 2 1 1 0 0 1 0 1 0 1 0 0 1 1 1 0 1 0 1 0 0 1 1 0 1 1 0 0 0 0 0 0 0 1 0 2 0 2 0 0 0 0 1 0 0 0 0 1 1 0 1 0 0 1 1 1 0 2 0 1 0 0 1 0 0 0 0 0 0 0
IND541 0 0 0 0 1 0 0 0 1 0 0 0 0 1 0 0 1 1 0 1 0 0 2 0 0 0 0 1 1 0 0 0 1 1 2 0 0 0 0 0 0 1 0 0 1 0 0 1 1 0 0 0 0 1 0 1 1 1 0 0 0 0 0 0 1 0 1 0 0 0 0 0 1 0 0 0 1 0 0 0 0 0 0 0 0 0 0 0 1 1 0 0 0 0 1 1 0 0 0 0
IND542 0 1 0 2 1 0 0 2 2 0 0 0 0 0 1 0 1 1 2 0 0 0 0 0 1 0 1 1 0 0 1 0 2 0 0 0 0 0 0 1 1 0 1 1 2 2 0 1 1 1 0 1 0 1 0 0 0 0 0 0 0 2 0 0 1 1 0 0 1 1 0 0 0 1 1 0 0 2 0 0 1 0 0 0 1 1 0 0 1 0 0 0 0 0 1 0 0 1 1 0
IND543 0 0 1 1 0 0 0 0 1 0 2 0 0 0 0 0 0 0 0 0 1 1 1 1 1 0 1 0 0 0 0 1 0 0 1 0 1 0 0 2 0 1 0 1 1 0 1 1 0 0 0 1 0 0 0 0 0 0 0 0 1 0 0 0 1 0 1 1 0 0 0 0 0 0 0 1 1 1 1 0 0 0 0 1 0 1 1 0 1 1 1 0 1 0 1 0 1 0 0 0
IND544 1 0 0 0 0 1 0 1 0 1 0 0 0 0 0 0 1 0 0 0 1 0 0 2 0 0 1 1 0 0 1 1 0 0 0 1 0 0 1 0 0 0 0 0 0 0 0 0 0 0 0 0 0 1 0 1 2 0 0 1 0 1 1 0 0 0 0 0 0 0 0 1 1 1 1 0 1 0 1 0 0 1 0 0 0 0 0 1 0 0 0 0 0 0 0 0 0 1 1 0
IND545 0 0 0 0 1 1 0 1 0 2 0 0 0 1 0 0 0 1 0 0 1 0 0 1 0 1 0 0 0 0 0 1 1 0 0 1 0 1 1 0 0 0 0 0 1 0 0 0 0 1 0 0 0 0 1 1 1 0 1 1 0 1 1 0 0 1 1 1 0 1 1 1 1 0 1 0 1 1 0 1 0 0 0 0 0 0 1 0 1 0 0 1 0 1 0 0 1 0 0 0
IND546 0 0 0 1 0 1 1 1 1 0 2 0 1 1 1 1 0 1 0 0 0 1 1 0 0 1 1 0 0 0 0 0 1 0 0 1 1 0 0 1 1 1 0 1 0 1 0 1 0 1 0 1 1 0 0 0 0 0 0 0 0 0 1 0 1 1 0 0 1 0 0 0 0 1 1 0 1 1 0 0 1 0 1 0 1 1 0 0 0 0 1 0 0 0 0 1 0 1 0 0
IND547 0 1 0 0 0 0 0 0 1 0 0 0 0 0 1 1 0 0 0 0 0 0 0 0 0 0 0 0 0 0 0 1 1 1 0 0 1 0 0 0 1 0 0 0 1 0 0 1 1 1 0 0 0 1 1 0 1 0 0 0 1 1 0 0 0 0 1 0 0 0 0 1 1 1 0 1 0 0 1 0 1 1 1 0 1 0 0 1 0 0 0 0 0 1 1 1 2 1 1 0
IND548 0 0 0 0 0 1 1 0 0 0 2 1 0 0 0 0 0 0 0 1 0 1 1 1 0 0 0 0 0 1 0 0 0 0 1 1 0 0 0 0 1 1 0 1 0 1 0 0 0 0 0 1 0 0 1 0 0 0 0 1 0 1 1 0 0 1 0 0 1 0 1 0 0 0 0 0 0 1 0 0 0 0 0 1 0 0 0 0 0 0 2 1 0 1 1 1 0 1 1 0
IND549 1 0 1 2 1 1 1 0 0 0 0 0 1 0 0 0 1 0 1 0 0 0 2 0 0 0 0 0 0 0 1 0 1 0 0 0 0 1 1 0 0 0 0 0 1 0 1 0 0 0 0 0 0 0 2 0 1 0 2 0 0 1 2 1 0 0 1 1 1 1 2 0 0 0 0 1 0 2 1 0 0 0 0 1 1 0 0 0 0 0 1 0 1 1 1 0 0 0 0 0
IND550 1 0 0 1 0 1 0 0 0 1 0 0 0 0 0 1 0 1 0 1 0 0 0 1 0 0 0 0 1 1 0 0 1 1 0 0 0 0 1 0 1 0 0 1 0 0 0 0 0 0 0 0 0 0 2 1 0 0 1 0 0 1 0 2 0 0 0 0 2 1 0 0 0 2 0 0 0 1 0 0 0 2 0 0 2 1 1 0 1 0 0 0 1 0 0 0 1 0 1 0
IND551 0 0 0 0 0 0 1 1 0 0 0 0 0 1 0 0 0 1 0 0 0 0 0 1 0 0 2 1 0 0 0 0 0 0 0 2 0 1 1 0 0 0 0 1 1 0 0 0 0 0 0 1 1 1 0 1 0 0 1 0 0 0 0 0 0 0 1 1 0 1 2 0 1 0 1 1 0 1 0 1 0 0 1 0 1 0 0 1 0 0 0 0 0 1 1 0 1 0 0 1
IND552 0 1 1 0 1 1 1 0 0 1 0 0 0 0 1 0 0 0 0 1 0 0 0 0 0 0 0 0 2 0 0 0 1 0 0 1 1 0 1 0 1 0 0 0 1 0 0 0 1 0 0 0 0 0 1 0 0 0 0 0 0 1 0 0 1 0 0 2 1 0 1 0 0 1 0 0 1 1 0 0 0 1 0 0 0 0 1 0 0 1 0 1 0 1 0 1 1 0 0 0
IND553 1 1 0 0 1 0 0 1 0 1 1 0 0 2 0 0 0 0 1 1 0 0 0 0 0 1 1 2 1 0 0 0 0 2 0 0 0 2 0 0 0 0 0 1 0 1 0 0 2 0 1 1 0 1 1 0 0 0 1 0 0 0 0 1 0 0 0 0 1 0 0 1 0 0 1 0 0 1 0 1 0 0 1 0 0 1 1 0 0 2 1 1 0 1 0 1 0 0 0 0
IND554 0 1 0 0 0 1 0 0 1 1 1 1 1 0 0 1 0 0 1 1 0 1 1 1 0 0 0 0 1 0 1 1 1 0 1 0 0 0 0 1 0 0 0 1 1 0 0 1 0 0 0 0 0 0 1 0 0 0 1 1 0 0 1 0 1 1 0 0 1 0 0 0 0 0 0 1 0 1 0 1 0 0 1 1 1 1 0 0 0 1 1 0 0 1 1 2 0 0 0 1
IND555 0 0 0 0 0 0 0 1 0 0 1 0 2 0 1 1 0 1 0 0 1 0 0 0 1 0 1 0 1 0 1 0 0 0 1 0 1 1 0 0 0 0 1 0 1 0 0 0 1 0 1 1 0 2 2 0 0 0 1 1 0 0 2 0 0 1 0 1 1 0 0 0 0 0 1 0 1 0 0 0 0 0 0 0 0 0 1 0 0 0 0 0 0 0 0 0 0 0 1 1
IND556 2 0 0 0 0 0 1 1 0 0 1 1 0 1 1 0 0 1 1 1 2 0 1 0 1 1 0 0 0 1 2 0 0 1 1 1 0 0 0 2 0 0 2 0 0 0 0 0 0 0 0 0 2 1 0 0 1 1 0 0 0 0 1 1 0 1 1 0 0 1 1 0 1 1 1 0 1 0 0 0 1 0 1 0 0 0 0 0 0 0 0 1 0 0 0 0 0 0 0 1
IND557 1 0 0 0 2 0 0 0 1 2 0 2 0 0 1 1 1 1 1 0 1 1 0 0 0 1 0 1 2 1 0 0 0 1 1 0 0 0 1 0 1 0 0 1 1 1 0 0 1 1 0 1 1 0 1 2 0 1 1 0 0 0 1 0 0 0 0 0 1 1 1 0 0 0 0 0 0 1 1 0 1 0 0 0 0 0 1 0 0 0 0 2 1 0 1 0 0 1 1 0
IND558 0 0 0 0 0 0 0 2 0 1 1 0 0 2 0 1 0 0 0 1 1 1 1 0 0 0 1 1 0 0 0 0 0 0 0 0 1 1 0 0 0 0 1 1 0 0 0 0 1 1 1 2 0 0 0 2 1 0 0 0 0 0 1 0 1 0 1 1 0 1 0 0 1 0 1 1 1 0 0 0 1 1 0 0 0 0 0 0 0 1 0 0 1 0 0 0 1 0 0 0
IND559 0 0 0 0 1 1 2 0 1 0 1 0 1 0 1 0 0 0 1 0 0 1 1 1 0 1 0 0 1 0 0 1 0 0 0 0 1 0 0 0 0 1 1 0 1 0 0 1 1 1 0 0 1 2 0 2 0 2 1 0 0 0 0 0 0 0 1 0 0 0 0 0 0 0 0 0 1 0 1 1 0 0 1 0 0 1 0 1 0 0 0 0 1 0 1 0 1 0 1 0
IND560 1 0 0 1 1 0 0 1 1 1 1 0 1 0 0 1 1 0 0 0 1 1 1 1 0 0 0 0 1 0 1 0 2 0 0 2 0 0 0 1 0 0 0 0 0 0 0 0 0 0 1 0 1 0 0 0 1 0 1 0 0 1 2 1 1 1 1 0 0 1 1 0 0 1 0 1 1 1 1 0 1 0 1 0 0 1 0 1 2 0 0 0 0 0 0 0 1 0 0 1
IND561 0 0 0 0 0 1 0 0 0 1 1 0 0 1 0 1 0 1 1 1 0 0 0 0 0 0 0 0 1 0 0 0 0 0 0 1 0 0 1 0 0 0 0 1 0 0 1 0 0 0 1 0 0 0 1 1 0 1 0 1 0 0 0 0 0 0 1 1 0 0 1 0 1 0 2 1 1 0 1 1 1 1 1 1 0 0 0 0 0 1 0 0 1 0 1 1 1 0 0 0
IND562 0 1 0 0 1 1 0 0 0 0 1 0 0 1 0 0 0 2 0 1 0 0 1 1 1 0 0 1 0 2 0 1 1 0 0 0 1 0 1 1 1 0 0 0 0 0 0 0 0 2 0 1 0 0 1 0 0 0 2 1 0 0 1 0 1 0 0 0 0 0 0 0 1 0 0 1 1 0 1 1 1 0 0 1 0 1 0 1 1 1 1 0 0 0 0 0 0 0 0 0
IND563 2 0 1 1 1 0 1 0 0 0 0 0 0 0 0 0 0 1 1 0 1 0 0 0 0 1 1 0 1 1 1 1 0 0 1 0 1 0 0 0 1 0 1 0 0 0 0 1 0 0 0 0 0 1 0 0 0 0 1 0 0 0 0 0 0 1 1 0 0 1 0 0 0 0 0 1 0 0 0 0 0 0 0 0 0 1 0 0 1 0 0 1 0 0 0 0 0 0 1 1
IND564 0 0 1 2 0 0 0 1 0 1 1 0 1 0 1 1 0 0 1 1 1 1 1 0 0 0 0 0 1 1 0 0 0 0 0 0 0 0 0 0 0 1 0 0 0 0 0 1 1 0 1 0 0 1 0 0 0 0 1 0 1 1 0 1 0 1 1 0 1 1 1 2 0 0 1 0 0 0 0 0 2 0 0 1 0 0 0 0 2 0 0 0 1 0 0 0 2 0 0 0
IND565 0 0 0 1 0 0 0 1 0 1 1 0 0 0 1 0 0 1 0 0 0 0 0 0 0 0 1 1 0 0 0 0 0 0 0 0 0 1 0 0 0 0 0 1 0 0 0 0 0 0 0 0 0 0 0 0 2 1 0 0 1 1 0 1 1 1 1 0 0 0 0 0 0 0 1 0 1 0 0 1 0 1 0 1 1 0 0 0 0 0 0 0 1 0 0 0 1 0 0 0
IND566 0 0 1 0 0 1 0 0 1 0 0 2 1 0 0 0 0 1 0 0 1 0 0 0 0 1 0 0 0 1 2 0 2 1 1 1 0 0 1 0 0 0 1 0 1 0 0 0 0 1 1 0 0 1 0 0 0 0 0 0 0 0 0 0 0 0 0 0 0 2 0 1 0 0 0 0 0 0 0 1 0 1 0 0 0 0 0 0 0 0 0 0 0 0 0 0 0 1 0 1
IND567 0 1 1 0 0 0 1 0 0 0 0 0 0 0 1 1 0 0 0 1 1 0 0 1 0 0 0 1 0 1 0 0 1 1 0 1 1 0 0 1 0 0 0 0 0 0 1 1 0 0 1 0 1 0 1 0 0 0 1 0 0 1 0 0 0 0 2 0 0 0 1 0 0 0 0 0 0 0 0 0 1 0 0 2 0 0 1 0 1 1 0 0 1 0 2 0 0 0 0 0
IND568 0 0 1 0 0 1 1 0 0 0 1 1 1 0 0 0 0 1 0 0 0 0 0 1 0 0 0 0 1 1 1 0 0 0 1 0 0 2 0 0 0 1 1 0 1 1 0 0 1 0 0 0 0 0 2 0 1 2 0 0 0 1 0 0 0 2 0 1 0 1 0 0 0 0 0 0 0 0 2 1 1 0 0 1 0 1 0 0 0 0 0 1 0 0 1 0 1 0 2 0
IND569 1 1 0 1 0 1 1 0 0 1 0 0 0 0 0 0 0 0 1 1 0 0 0 1 1 0 0 1 1 0 0 0 1 0 1 1 0 0 1 0 0 0 0 0 1 0 0 1 0 0 0 0 0 1 0 1 2 0 0 1 2 1 1 1 0 1 0 1 0 0 1 1 0 1 1 0 1 0 0 0 2 0 0 0 1 0 0 1 0 0 0 0 0 1 1 0 0 1 2 1
IND570 0 0 0 0 0 0 1 0 1 0 0 0 0 0 0 1 0 0 0 0 0 1 1 0 0 0 1 0 0 2 0 1 0 1 0 0 0 1 1 0 0 0 0 0 0 0 0 0 1 0 0 1 1 1 0 1 0 0 1 0 0 1 0 0 0 1 1 0 0 0 0 0 1 0 1 0 1 0 0 1 0 0 0 0 1 0 1 1 1 1 1 0 1 0 0 0 1 0 0 1
IND571 0 0 0 0 0 2 1 0 1 1 1 0 0 0 0 0 0 0 1 1 0 1 0 0 0 0 0 0 0 1 0 0 0 0 2 1 1 0 1 1 0 0 0 0 0 0 0 0 0 1 1 1 0 1 0 0 0 2 0 0 0 0 0 0 0 0 0 0 0 0 0 0 1 1 1 1 0 0 1 0 0 0 0 0 1 0 1 0 0 1 0 1 1 0 0 1 1 0 1 0
IND572 1 0 0 1 0 0 0 1 1 0 1 1 0 1 2 0 0 0 0 0 0 1 0 0 1 0 0 0 1 0 0 0 0 0 1 1 0 1 0 2 0 1 0 0 0 1 0 1 0 0 1 0 0 0 0 0 0 0 1 0 0 1 0 0 1 0 1 0 0 1 2 0 0 1 0 2 1 0 0 0 1 0 0 0 0 0 0 0 0 1 0 0 0 0 1 0 1 1 1 0
IND573 0 0 0 1 0 1 2 0 0 0 0 0 1 2 0 2 1 0 0 0 0 1 0 0 0 0 0 0 1 1 0 0 0 0 0 0 1 1 0 1 0 1 0 1 1 1 1 1 1 0 1 0 1 0 1 1 1 1 1 0 1 0 0 0 0 0 0 0 1 1 1 0 1 1 0 0 0 0 0 1 0 1 0 1 1 0 2 0 1 1 1 0 0 0 1 1 0 0 0 0
IND574 1 0 0 1 0 0 0 0 0 0 0 0 0 0 2 0 0 0 0 0 1 1 0 0 0 0 1 0 0 0 0 1 1 0 0 0 0 1 1 2 0 1 0 0 0 1 0 1 0 0 0 0 1 1 0 0 1 0 1 0 0 0 2 0 1 0 1 1 1 2 0 1 1 0 0 1 1 0 1 0 0 0 1 0 0 1 0 0 1 0 0 1 0 2 0 0 1 0 0 1
IND575 0 1 0 0 1 0 1 1 1 0 0 2 0 0 0 1 0 0 0 1 1 0 1 0 0 0 1 0 1 0 0 0 0 0 0 1 1 0 1 0 0 0 1 0 0 0 2 0 1 1 1 0 1 0 1 0 0 0 1 0 1 0 0 1 2 1 1 0 0 0 0 1 0 1 1 0 1 0 1 0 2 0 0 1 0 0 1 0 0 1 0 0 0 0 1 1 0 0 0 0
IND576 0 0 1 1 0 1 0 0 0 1 1 0 0 1 1 0 0 0 0 1 0 0 1 1 0 1 0 1 0 0 0 1 0 0 1 0 0 1 2 0 0 1 0 0 0 0 1 0 0 0 0 1 0 0 1 0 0 2 1 0 0 1 1 0 1 0 0 0 2 0 0 0 0 1 0 0 1 1 0 1 0 0 0 0 0 1 1 0 1 1 1 0 0 0 1 1 0 2 0 1
IND577 1 0 1 0 1 0 0 0 1 0 0 0 0 0 0 0 0 1 0 1 0 1 0 0 0 0 1 0 0 0 1 1 0 1 0 0 2 1 0 0 1 0 0 1 1 2 1 0 2 1 1 0 1 0 0 1 1 0 0 1 1 1 1 0 2 1 1 1 1 0 0 0 0 0 0 0 1 1 0 0 1 0 1 0 1 2 0 0 1 0 0 2 0 0 0 0 1 0 0 0
IND578 0 0 0 0 0 0 0 0 0 0 1 0 0 1 0 0 2 0 0 1 0 0 0 0 0 2 1 1 1 1 0 1 0 2 0 1 0 1 1 0 0 0 1 0 1 0 0 1 2 0 0 0 2 0 0 2 0 0 0 0 1 1 0 1 0 2 1 1 0 0 0 0 0 0 1 0 0 1 1 0 1 1 0 0 0 0 0 0 0 0 0 1 0 0 2 0 0 1 1 0
IND579 1 0 1 0 0 0 0 1 1 1 0 1 0 0 0 0 0 0 0 0 0 1 0 1 1 0 1 0 0 0 0 1 0 0 0 0 0 1 2 1 1 1 0 0 2 1 0 2 0 0 0 1 1 2 1 0 1 1 0 0 0 1 0 0 0 0 1 0 0 0 0 0 0 0 0 0 0 0 0 0 1 0 1 2 0 0 0 1 0 0 1 1 0 1 1 1 0 1 1 0
IND580 0 0 0 1 1 0 0 1 0 0 0 0 0 1 0 0 0 0 1 1 0 0 1 2 0 0 0 0 0 0 1 1 0 0 0 0 0 1 0 1 0 0 0 1 0 2 0 0 0 0 0 0 1 0 0 0 1 0 0 1 0 0 0 0 0 1 0 1 0 0 0 1 0 0 0 0 1 0 0 1 0 1 0 0 0 0 1 0 0 1 1 0 1 0 1 1 1 0 0 1
IND581 0 0 0 1 2 1 1 0 0 1 0 0 0 0 0 0 0 0 0 1 1 1 0 0 1 1 0 1 0 1 1 0 0 1 2 2 1 0 1 0 0 1 0 0 0 0 0 0 1 2 0 0 0 0 1 1 0 1 0 2 0 0 0 2 0 0 0 0 1 1 2 1 0 1 0 0 0 0 0 0 1 0 0 0 0 2 0 0 0 1 0 0 0 0 0 0 0 0 0 0
IND582 1 2 2 0 0 0 0 1 0 0 0 1 1 0 0 0 0 1 0 1 0 0 0 0 0 1 1 0 1 0 0 0 0 0 0 0 0 0 0 0 0 0 1 0 0 0 1 0 0 0 0 0 0 1 0 1 0 1 0 0 0 0 1 0 1 1 0 0 0 0 0 0 0 2 0 0 0 0 1 1 1 0 1 0 0 0 0 1 1 0 0 1 1 1 1 0 0 1 0 0
IND583 1 0 2 0 0 0 0 0 0 0 1 0 0 1 1 1 0 0 1 0 1 0 0 0 0 0 2 2 0 0 0 2 0 0 0 1 0 0 0 0 0 0 0 0 0 0 0 0 1 0 0 1 2 2 0 0 1 0 1 0 0 0 0 1 0 0 0 0 0 2 1 0 0 1 0 1 1 0 1 0 0 0 0 0 0 1 1 0 1 0 0 0 0 1 1 0 0 0 0 1
IND584 1 1 1 0 0 0 0 1 0 1 1 1 0 1 1 0 0 1 1 1 0 0 0 0 1 0 0 0 1 0 0 0 0 0 0 1 0 0 0 0 1 1 1 0 0 0 1 2 2 0 0 1 2 0 0 0 0 0 2 0 1 1 2 0 0 0 0 0 1 0 0 0 1 1 1 0 0 1 1 1 1 1 0 0 0 0 0 1 0 2 1 0 0 0 1 1 0 0 0 1
IND585 0 1 1 1 1 0 1 1 1 0 1 2 1 0 0 0 0 0 1 1 0 0 0 1 0 0 0 0 0 0 0 0 0 1 0 2 0 0 1 0 0 1 1 0 0 1 1 1 0 1 0 0 0 1 2 1 0 0 1 1 1 0 0 1 0 1 1 0 0 0 0 1 1 0 0 1 1 1 0 0 0 0 0 0 1 2 1 1 1 0 1 1 1 1 0 0 0 1 1 0
IND586 0 1 0 0 0 0 0 1 1 1 1 2 0 1 0 0 1 0 0 0 0 0 1 1 0 0 0 0 0 0 0 0 1 0 0 0 0 0 1 1 0 0 1 1 0 0 0 1 1 0 0 0 0 0 1 1 0 1 1 0 0 1 1 0 1 1 1 1 0 0 0 1 0 1 0 0 2 0 0 1 1 1 2 0 0 0 0 0 1 1 0 1 0 0 0 0 0 2 1 1
IND587 0 0 0 0 1 1 2 0 0 0 0 0 0 1 0 1 1 0 0 0 0 0 0 0 0 1 0 0 0 0 1 0 1 0 0 1 2 0 0 0 0 1 0 0 0 0 1 0 0 1 0 1 0 0 0 1 0 0 0 0 1 1 1 2 0 0 0 0 1 0 1 1 0 0 0 0 0 0 1 1 1 1 1 0 1 1 0 0 0 0 0 1 1 0 0 1 1 0 0 1
IND588 1 1 0 0 0 0 0 0 0 0 1 1 0 0 2 0 1 1 0 1 1 1 0 1 0 0 1 1 0 2 0 0 0 1 1 0 0 0 0 0 1 1 2 0 0 0 1 0 0 0 1 0 0 0 0 0 0 2 1 1 1 0 1 0 0 0 1 0 0 0 1 0 1 1 1 0 0 2 0 0 1 0 1 1 0 0 1 0 0 0 1 0 0 0 1 2 0 0 2 1
IND589 1 1 1 1 1 1 0 0 2 0 0 1 1 0 1 0 0 0 0 1 0 1 0 0 0 1 0 0 0 0 0 1 1 0 0 0 1 0 0 1 0 1 2 0 1 0 1 0 1 0 1 0 0 0 2 0 0 0 1 0 1 0 1 1 1 1 1 0 0 1 0 1 1 0 0 0 2 1 0 0 0 0 0 1 0 0 1 1 1 0 0 1 1 0 1 1 0 0 0 1
IND590 0 0 0 1 0 1 1 0 1 0 0 1 0 1 1 0 1 0 0 1 0 0 0 0 1 1 0 0 0 0 1 1 0 1 1 0 0 2 2 0 1 0 1 2 0 1 1 0 0 0 0 0 0 0 1 1 0 0 0 0 0 0 1 0 1 0 0 1 0 2 0 2 0 0 0 1 0 0 1 0 0 0 0 0 2 1 0 2 0 0 1 0 1 0 0 2 0 0 0 0
IND591 0 2 1 0 0 0 1 0 1 0 1 0 1 0 1 0 0 0 0 1 0 1 0 1 0 0 0 1 2 0 0 1 0 1 0 0 0 0 0 0 1 0 1 0 0 0 0 0 0 0 1 0 0 0 0 1 0 0 0 1 0 0 1 1 1 2 0 0 1 0 1 0 0 0 1 2 0 0 0 1 1 1 0 0 0 1 0 0 1 0 0 1 0 1 1 1 0 0 1 0
IND592 0 0 0 0 0 0 1 1 0 0 0 0 1 1 0 1 0 1 0 1 0 2 1 0 0 0 0 0 0 0 1 1 0 2 0 0 1 0 1 1 0 0 0 0 0 0 0 0 0 0 0 0 1 0 1 0 1 0 0 0 0 1 0 0 1 0 1 0 0 1 1 0 0 0 1 1 0 1 0 0 0 2 1 1 1 1 2 0 1 2 1 0 1 0 1 1 0 0 2 0
IND593 0 0 0 0 0 0 0 0 0 0 0 1 2 2 0 1 0 1 1 0 0 1 1 0 0 1 1 1 0 0 1 0 2 0 0 1 0 0 0 0 2 0 1 0 0 1 0 0 1 0 0 0 0 0 0 0 0 1 0 0 0 1 0 0 1 0 1 0 1 0 1 1 0 0 1 0 0 1 0 1 0 0 0 0 1 0 1 0 0 0 0 0 1 1 0 0 1 1 1 1
IND594 0 0 0 0 0 1 1 1 0 0 0 1 0 0 0 0 0 1 0 1 1 1 0 0 0 0 0 1 0 0 0 1 0 1 0 1 0 1 2 0 1 1 0 0 0 2 0 0 0 1 0 1 0 0 0 1 0 2 0 0 0 0 0 0 1 0 1 0 0 1 1 0 1 0 0 0 0 0 1 1 0 1 1 0 1 1 0 0 0 0 2 0 0 0 0 1 0 0 0 0
IND595 2 0 0 1 2 1 0 0 0 1 2 0 0 0 0 1 0 0 1 0 1 0 0 1 0 0 1 0 1 1 1 0 0 0 0 0 0 0 0 0 0 0 0 1 0 0 1 0 0 0 0 0 1 0 0 0 0 0 0 0 1 0 1 0 0 1 0 0 1 0 0 1 0 0 0 0 1 2 1 1 1 1 0 1 0 1 1 0 1 1 1 0 0 1 0 0 0 1 0 0
IND596 2 0 0 0 0 0 1 1 0 0 0 0 0 0 0 1 0 0 0 0 1 0 0 0 0 1 0 1 1 0 0 1 1 0 1 0 1 0 1 0 1 0 1 1 0 1 1 0 0 0 0 0 0 0 0 0 0 0 1 0 0 0 2 0 1 1 0 0 2 0 0 1 0 2 0 0 1 0 0 1 0 0 0 0 0 0 1 0 0 1 0 0 0 0 0 0 0 0 1 0
IND597 0 0 0 0 0 0 0 0 0 0 1 0 0 0 1 0 0 1 0 0 0 2 1 1 0 0 0 0 1 1 0 0 2 1 0 0 1 1 2 0 1 0 0 1 0 0 0 0 0 0 1 1 0 0 0 1 1 1 0 0 1 1 1 0 1 0 1 0 0 1 0 1 0 1 1 1 0 0 0 0 0 0 1 0 1 2 2 0 0 1 1 1 0 0 0 0 1 2 1 1
IND598 0 0 1 0 0 1 1 1 0 0 0 0 0 1 1 0 1 0 1 0 0 0 0 0 0 2 1 0 0 1 0 0 2 1 0 0 2 1 1 0 1 1 0 0 0 0 0 0 0 0 0 0 0 1 0 1 0 0 1 0 0 0 0 1 0 0 0 0 0 0 0 0 0 0 2 0 1 0 0 0 0 0 1 1 0 0 0 1 1 0 1 0 0 0 0 0 0 1 1 0
IND599 1 1 0 1 0 0 0 0 1 0 0 2 0 0 0 0 1 1 0 1 0 0 0 1 0 1 0 1 1 0 0 0 2 0 0 0 0 1 0 0 0 0 0 0 0 0 0 1 1 1 1 0 0 0 0 0 0 0 0 1 1 1 0 1 1 0 1 0 0 1 0 0 0 1 0 0 1 1 1 1 0 0 1 1 2 0 0 2 1 0 0 0 0 1 1 0 0 0 0 1
IND600 0 0 0 0 0 1 0 0 0 0 0 1 1 0 0 0 0 1 1 0 2 2 0 0 1 0 0 1 0 0 0 1 1 0 0 0 0 0 1 0 1 0 0 2 1 0 0 0 0 0 0 1 0 1 0 1 0 0 1 0 1 1 0 0 0 1 0 1 0 1 0 0 0 0 0 0 0 1 0 0 1 0 1 1 1 0 1 0 1 2 0 0 0 0 0 2 0 0 0 0
IND601 1 0 0 1 0 0 1 1 0 0 1 2 0 1 0 0 0 2 0 1 0 0 0 0 1 2 0 0 0 1 1 0 1 0 0 1 1 0 0 0 2 1 0 0 0 1 0 1 1 1 0 0 0 0 1 0 0 0 0 0 0 0 1 0 0 0 0 1 0 0 0 2 0 0 0 0 1 0 0 0 0 1 2 0 0 0 1 0 0 1 1 1 0 0 0 0 0 1 0 0
IND602 1 0 0 2 0 1 0 1 1 1 0 0 0 2 1 0 1 1 0 1 1 1 1 0 1 0 0 0 2 0 0 1 0 0 0 0 1 0 0 0 0 0 0 0 0 0 1 0 1 1 0 0 0 1 0 0 0 0 2 0 1 1 1 1 0 1 0 1 0 1 0 0 0 0 0 1 1 0 0 0 0 0 0 0 1 1 1 1 0 1 1 1 0 0 1 1 0 0 0 0
IND603 1 1 0 0 1 1 1 0 1 0 0 0 0 0 1 2 0 1 1 1 1 1 0 0 1 0 0 0 0 1 1 0 0 0 0 0 0 1 0 0 1 0 0 1 0 0 0 1 1 0 0 1 0 0 0 0 0 0 1 0 0 1 0 1 0 1 0 1 2 0 0 0 0 0 0 0 0 0 0 0 0 1 1 1 0 0 0 1 1 0 0 1 0 0 1 0 0 1 0 0
IND604 0 0 0 0 0 0 1 0 1 0 1 1 1 1 0 0 0 0 1 1 1 1 0 0 1 1 0 0 0 0 1 0 1 0 0 0 0 1 0 0 0 0 0 0 0 0 1 1 1 0 1 0 1 0 1 1 1 0 0 1 1 0 0 1 0 0 1 1 1 2 0 1 0 0 1 0 0 0 0 0 0 1 0 1 1 0 0 1 0 1 1 0 0 0 0 1 2 0 0 1
IND605 0 0 0 0 0 0 0 0 0 0 0 1 0 0 0 1 0 2 0 2 1 1 0 0 1 0 0 0 0 0 0 0 0 0 0 0 0 0 1 1 0 0 1 0 1 1 0 0 0 1 0 0 0 1 0 2 1 0 1 0 1 0 0 1 0 0 0 0 1 0 1 1 0 1 1 0 0 0 1 1 1 0 0 1 1 0 0 0 0 0 1 0 1 0 0 0 1 0 1 0
IND606 0 0 0 0 0 2 0 1 2 1 0 0 0 0 1 0 1 0 0 0 1 2 1 0 0 0 1 1 1 0 1 0 1 0 0 1 1 0 1 1 1 0 0 1 1 0 0 1 0 0 2 0 0 0 1 1 0 0 1 0 0 1 0 1 1 0 0 0 1 2 0 1 0 1 0 0 0 1 1 0 0 0 1 1 1 1 0 0 0 0 2 0 0 0 0 2 1 0 0 1
IND607 1 1 0 1 0 2 0 0 0 0 1 0 0 0 0 0 0 0 1 0 1 0 1 1 0 1 2 1 0 0 1 0 0 1 2 1 1 0 2 1 0 0 0 0 1 0 0 0 0 1 0 0 0 0 0 1 1 0 2 1 0 0 0 0 0 1 0 1 0 0 1 0 1 0 0 0 0 0 1 0 0 1 0 0 1 0 0 0 0 1 1 1 0 0 0 2 1 1 1 1
IND608 1 0 0 0 0 0 1 0 0 0 1 0 0 0 0 0 1 0 2 1 0 1 0 1 1 1 0 2 1 1 0 1 1 0 1 0 0 1 0 0 0 0 1 0 0 1 0 1 0 1 0 1 1 0 0 0 0 0 0 2 0 0 1 0 1 0 1 0 2 0 0 0 0 0 0 1 0 1 2 0 0 0 0 0 0 0 1 0 0 1 1 0 1 1 0 1 1 0 1 1
IND609 1 0 0 2 0 0 0 2 0 0 2 1 1 1 0 1 1 2 1 0 0 1 1 0 0 0 1 0 1 1 0 0 0 0 0 0 0 0 1 0 1 0 1 0 0 1 0 0 0 0 1 1 1 1 0 0 0 0 0 0 0 1 0 0 0 0 1 1 2 1 1 0 0 1 0 0 0 1 0 1 2 1 0 1 0 0 0 0 1 0 0 0 1 0 1 1 0 0 0 1
IND610 0 0 2 1 0 1 0 0 0 0 0 0 1 0 0 0 0 1 0 1 0 1 1 0 0 0 0 1 1 0 1 0 0 2 0 0 0 1 0 0 0 1 0 1 1 1 1 1 0 0 0 0 0 0 1 1 1 0 1 0 0 0 1 0 0 1 0 0 0 0 1 0 0 0 0 1 0 1 2 0 0 0 0 1 0 0 1 0 0 1 2 0 0 0 1 0 1 0 2 1
IND611 0 0 1 0 1 0 0 0 0 2 1 1 1 0 0 0 1 0 0 0 0 0 0 0 1 1 0 0 0 0 0 1 1 0 0 1 0 1 1 1 0 0 0 1 0 0 1 0 0 0 0 0 0 2 0 1 0 0 0 0 0 1 0 0 0 2 0 0 1 1 0 0 1 1 0 0 0 0 0 2 0 0 1 1 1 1 0 1 1 0 0 1 0 1 1 0 0 1 1 1
IND612 1 1 1 0 0 0 0 0 0 0 0 0 0 1 1 1 0 0 0 1 0 0 0 1 1 0 1 0 0 0 1 1 0 1 2 0 0 1 1 0 1 0 1 1 0 0 0 1 1 1 1 1 1 1 2 1 0 1 1 0 1 0 0 0 2 0 1 0 0 1 0 0 0 0 1 0 1 0 0 0 0 2 1 0 1 0 0 0 0 0 0 0 0 0 1 1 0 0 0 1
IND613 0 1 0 1 0 0 0 1 0 0 0 1 0 0 1 1 0 0 0 0 1 1 0 1 0 1 0 0 0 0 1 0 0 2 1 0 0 0 1 0 0 0 1 0 0 1 0 0 1 0 0 0 1 0 1 0 1 0 0 1 0 0 0 1 1 0 1 0 0 0 1 0 0 0 0 1 1 1 1 0 1 1 0 0 1 0 0 0 0 1 1 0 0 1 0 0 0 0 0 1
IND614 1 0 0 0 0 2 0 1 0 1 0 1 0 0 0 0 2 0 0 0 0 0 1 0 0 0 0 1 0 0 2 1 1 2 0 0 0 0 0 0 0 0 0 1 0 1 1 0 0 2 0 2 0 0 0 0 1 0 0 0 0 0 0 1 0 1 0 1 0 0 0 0 0 0 0 0 0 1 0 1 0 0 0 0 0 0 0 0 0 0 0 0 1 0 0 0 0 0 0 1
IND615 1 0 1 0 1 0 1 0 0 0 0 1 0 1 0 0 0 1 0 1 0 1 1 0 2 1 0 0 0 0 0 0 2 1 0 0 0 0 1 0 0 0 0 0 0 0 0 1 0 0 0 0 0 0 0 0 1 1 0 0 2 0 0 0 1 0 0 0 0 1 0 0 0 0 1 1 0 1 0 0 0 2 0 1 1 0 0 1 1 1 0 1 0 0 0 0 1 0 1 0
IND616 1 0 2 0 0 0 1 0 0 1 1 1 1 0 0 0 0 1 0 0 0 0 0 0 0 0 0 1 0 0 0 0 0 0 1 0 1 0 0 1 0 0 0 0 1 0 1 0 0 0 0 1 2 0 1 0 0 0 0 1 0 0 1 0 1 0 0 1 0 0 1 1 0 0 1 1 0 0 0 0 0 0 0 0 1 2 0 0 0 0 0 0 0 0 1 1 1 0 0 0
IND617 0 0 1 0 1 0 1 1 0 0 0 0 0 0 1 1 0 0 0 1 0 0 0 0 0 0 0 1 0 1 0 0 1 0 1 0 0 1 0 1 0 0 1 0 0 1 0 0 1 0 0 1 0 2 1 0 2 0 0 0 0 1 0 0 0 0 0 0 0 1 1 0 1 0 1 0 0 0 0 0 0 0 1 0 0 0 1 1 1 0 1 0 1 0 1 0 1 0 1 0
IND618 0 0 0 1 0 0 1 0 1 1 1 0 1 0 1 0 0 0 0 0 0 0 0 1 1 0 1 1 0 0 2 0 0 1 0 0 0 0 0 0 1 0 2 0 0 0 0 0 0 1 0 0 0 1 1 0 0 1 0 1 0 1 0 0 1 1 0 0 1 1 2 1 0 0 2 0 0 1 0 1 0 1 1 0 0 0 2 1 1 0 0 1 0 2 0 1 0 0 1 2
IND619 0 1 0 0 0 0 0 0 1 0 1 0 1 0 1 2 0 0 0 0 0 0 1 0 1 0 1 0 0 0 1 1 0 1 1 0 1 0 0 1 0 0 0 0 1 1 0 0 0 0 0 0 0 1 1 1 0 0 0 1 1 0 0 0 0 1 0 2 0 0 1 0 0 1 1 0 0 0 0 0 0 0 0 1 2 1 1 0 0 1 1 1 0 0 1 0 0 0 0 1
IND620 0 1 1 0 0 0 2 1 0 1 0 0 0 0 0 0 0 0 1 0 0 1 0 0 1 0 0 1 1 2 1 2 0 2 1 0 0 0 1 1 0 0 1 1 0 0 0 0 1 1 0 0 0 1 0 0 0 1 2 0 0 0 0 1 0 1 0 0 1 0 1 0 0 0 0 1 1 1 0 1 1 1 1 0 0 0 1 1 0 1 0 0 0 0 1 1 0 2 1 0
IND621 0 0 1 0 2 0 0 0 0 1 0 0 0 0 0 1 1 1 0 1 0 0 0 1 0 1 0 0 1 0 0 1 0 1 1 0 1 0 0 0 0 0 1 0 0 0 1 0 0 0 0 2 0 0 1 0 1 0 0 0 0 0 0 1 1 1 1 0 0 1 0 0 0 0 0 0 0 0 0 1 0 0 0 0 2 1 1 0 1 0 0 0 0 0 1 1 0 0 0 1
IND622 0 0 1 0 2 0 1 1 0 0 0 0 2 1 0 0 0 0 0 0 1 0 0 0 0 0 1 0 0 0 0 0 0 0 1 0 0 1 0 0 2 1 0 1 0 0 0 1 1 1 1 1 0 0 0 1 0 1 0 2 1 0 0 1 0 1 1 0 0 0 0 1 0 0 0 0 0 0 0 0 0 1 0 1 1 1 0 1 0 0 0 2 0 0 1 0 0 0 0 1
IND623 0 0 1 1 0 0 1 0 0 0 0 1 0 1 0 1 0 0 0 0 1 1 0 0 0 0 0 1 0 2 0 0 1 1 0 1 0 0 0 1 1 0 0 0 1 1 0 0 0 0 0 0 0 0 1 1 0 1 1 0 1 0 0 0 0 0 0 0 0 0 0 1 0 0 2 0 0 1 1 0 1 0 1 0 0 0 1 0 1 0 0 0 0 0 0 1 0 0 1 0
IND624 0 0 0 0 0 1 0 1 0 0 1 1 1 1 0 1 0 0 1 1 0 0 1 0 0 0 1 0 1 0 1 0 0 1 0 1 0 0 0 0 1 0 1 0 0 0 1 1 1 0 1 1 0 0 0 1 1 0 0 0 0 0 0 0 0 0 0 0 0 1 1 0 0 1 0 0 0 0 0 1 1 0 2 0 0 0 1 1 0 1 0 1 1 1 1 1 2 0 0 0
IND625 0 1 0 0 0 2 1 0 0 0 0 0 0 1 1 1 1 1 0 1 0 1 1 0 0 0 0 1 1 1 0 0 1 1 0 0 1 0 0 1 0 1 1 0 2 0 1 0 1 1 0 0 0 0 0 0 0 1 0 1 0 0 1 0 1 1 1 1 0 0 1 0 0 1 0 0 0 0 0 0 1 2 0 0 0 2 1 0 0 0 0 0 0 0 0 1 0 0 0 2
IND626 0 1 0 0 0 0 1 1 1 0 0 1 1 2 1 0 0 0 0 0 0 0 1 0 0 1 0 0 0 1 1 0 0 2 1 1 0 0 0 0 0 1 0 0 0 1 0 0 0 0 2 1 1 0 1 0 0 0 0 0 1 0 0 1 1 0 0 1 1 0 0 0 1 1 0 0 1 0 0 0 1 1 1 1 0 0 0 0 1 1 0 0 0 0 1 0 0 0 1 0
IND627 1 0 0 0 0 1 0 0 0 0 0 0 0 0 1 0 0 0 0 0 0 0 1 0 0 0 1 0 0 0 0 1 1 2 0 0 0 0 1 0 0 0 1 0 0 1 0 0 1 1 1 0 1 0 0 1 1 0 1 1 0 0 0 0 0 0 1 0 1 1 0 0 0 0 2 1 0 1 1 1 1 0 1 0 0 1 1 0 0 0 0 0 0 0 1 1 1 0 1 0
IND628 1 0 0 0 0 0 1 0 0 0 0 1 0 1 1 0 1 1 0 0 1 0 0 0 0 1 0 0 0 1 1 0 0 1 0 1 1 0 0 0 1 1 1 1 1 0 1 0 0 1 0 0 1 0 0 1 0 0 0 0 0 1 1 0 1 1 1 1 0 0 0 1 0 0 0 1 0 1 1 0 0 2 1 0 1 0 0 1 0 0 0 0 0 1 0 0 1 1 0 0
IND629 0 0 1 0 0 1 0 0 0 1 0 1 0 0 0 0 1 0 0 1 0 0 1 1 0 1 1 0 0 0 1 2 1 1 0 0 0 0 0 0 1 1 1 1 1 1 0 0 0 0 1 1 1 1 0 0 2 1 1 0 1 0 0 0 1 0 0 0 0 0 1 1 0 0 0 0 0 0 0 0 0 0 1 0 1 1 0 0 0 1 1 1 1 0 0 0 0 0 1 0
IND630 1 1 0 1 0 1 0 1 0 0 0 1 0 0 1 0 0 0 0 0 1 0 1 0 0 0 0 0 2 0 0 1 1 1 0 0 1 2 0 1 0 0 0 0 0 0 0 1 1 0 1 0 0 0 0 0 1 0 0 0 0 1 2 1 0 1 0 0 0 0 0 2 1 0 0 1 0 0 2 1 1 0 1 0 0 0 1 1 2 0 0 0 2 1 0 0 0 1 1 0
IND631 0 1 0 1 0 0 0 1 0 0 0 0 0 2 2 0 1 1 0 0 1 0 0 0 1 1 0 0 0 1 1 1 0 1 0 0 0 0 0 1 0 0 0 0 1 0 0 1 0 0 0 1 2 0 1 0 0 1 0 0 0 1 0 1 1 1 1 0 0 2 0 0 0 2 1 0 0 0 0 0 0 0 0 0 0 1 2 1 0 1 2 1 0 0 1 0 0 0 1 0
IND632 1 1 0 1 0 0 0 0 0 1 1 0 0 0 1 1 0 1 0 1 0 0 0 0 0 1 0 0 0 1 1 1 0 1 1 1 0 1 0 0 1 1 0 0 1 1 0 1 1 1 1 0 0 0 0 1 0 1 1 0 0 1 0 1 1 1 1 0 0 1 0 0 2 0 0 2 1 0 1 0 0 0 0 2 0 0 0 0 0 0 0 0 0 0 2 1 0 0 1 0
IND633 0 1 1 0 0 0 0 0 1 0 0 2 0 0 1 2 0 1 1 0 0 0 1 0 2 0 1 0 1 0 1 0 0 0 1 1 1 1 1 0 1 0 0 0 1 0 0 0 0 0 0 0 0 0 0 1 0 0 0 0 2 0 0 1 1 0 1 0 0 1 0 0 1 1 0 1 0 0 0 1 1 1 0 1 0 0 0 1 0 1 0 0 0 0 0 0 0 0 2 0
IND634 0 0 0 1 0 0 0 0 0 0 0 0 2 1 0 0 0 0 0 1 0 0 0 0 0 0 1 0 1 1 0 1 2 1 1 1 0 1 0 0 0 1 0 0 0 0 0 1 0 1 0 0 1 0 0 1 1 1 0 0 0 0 0 1 0 0 0 1 1 1 0 0 0 0 0 0 0 0 0 1 0 0 0 0 0 0 1 1 1 0 0 1 1 1 0 0 0 2 2 0
IND635 0 0 0 0 1 0 0 0 1 0 0 1 0 1 1 0 1 0 0 0 0 1 0 0 0 1 1 1 0 0 0 0 1 1 0 0 0 0 0 0 0 0 0 0 1 1 0 0 1 1 0 0 0 0 1 0 0 0 2 2 0 0 1 0 1 0 0 0 0 1 1 0 0 1 2 1 0 1 0 0 0 0 0 1 1 0 0 0 0 1 0 0 0 0 0 0 0 0 0 1
IND636 0 1 0 2 1 0 1 1 1 0 0 1 1 0 0 0 0 0 1 0 0 1 1 0 1 0 0 0 0 0 1 0 1 1 0 0 1 0 0 0 0 1 1 0 2 0 0 1 1 1 0 1 1 1 0 1 0 0 0 0 0 0 0 1 0 0 1 0 0 1 0 1 1 0 0 0 1 0 0 0 2 1 0 0 0 0 0 1 0 0 0 1 0 0 0 0 1 2 1 0
IND637 0 1 0 0 0 0 0 0 0 0 1 0 0 0 1 0 0 0 0 1 1 1 0 0 0 1 0 1 0 1 0 0 1 1 0 1 0 0 1 0 1 1 0 0 0 0 0 0 1 0 2 1 0 0 1 2 0 0 0 0 0 0 0 0 0 0 0 0 1 2 1 2 0 1 0 1 1 1 1 1 0 1 1 0 0 0 1 0 1 1 0 0 0 0 1 0 1 0 0 0
IND638 1 1 1 1 1 0 0 0 1 0 1 1 1 1 0 0 0 1 0 1 1 1 0 1 0 0 0 1 0 0 1 1 0 0 0 1 0 1 0 1 0 1 1 0 1 0 0 1 0 1 0 1 0 0 0 1 1 0 0 0 1 0 0 0 0 0 0 1 1 0 1 0 1 0 0 1 0 0 0 1 0 0 1 0 1 0 1 0 1 1 0 0 0 0 1 0 1 0 0 0
IND639 0 0 0 0 2 0 0 1 0 1 0 1 0 0 1 0 0 0 0 0 1 0 1 1 0 0 1 0 0 1 1 0 1 0 0 1 1 1 0 1 0 0 2 0 0 0 1 0 0 0 0 1 0 0 1 0 0 0 0 0 0 0 0 0 0 0 0 0 0 0 1 1 1 0 0 1 1 1 0 0 0 1 0 1 0 0 1 1 1 0 1 0 1 2 1 0 0 0 0 0
IND640 0 0 0 1 0 0 1 0 0 0 0 1 1 0 0 0 0 0 0 0 0 0 0 0 1 1 0 0 0 0 1 0 1 1 1 1 0 0 0 0 1 1 0 1 0 0 0 1 1 1 0 1 0 0 0 0 2 0 0 0 0 0 0 0 1 1 1 1 0 0 1 0 0 0 0 2 0 1 0 1 0 0 0 0 1 0 0 0 2 0 1 1 2 0 0 0 0 1 0 0
IND641 1 0 0 0 1 1 0 1 1 0 0 0 0 0 1 1 0 0 0 0 0 1 0 1 2 1 0 0 1 0 1 1 1 0 2 0 0 0 1 0 0 0 0 0 1 0 1 0 0 1 0 1 0 0 0 0 0 0 1 0 1 2 0 0 0 0 0 0 0 0 1 1 1 0 1 1 0 0 0 0 0 1 1 0 0 0 0 0 0 1 1 0 0 1 0 0 0 1 0 1
IND642 1 0 0 0 0 0 0 1 2 0 1 0 1 0 1 0 0 1 1 0 0 1 0 2 0 0 1 0 1 0 0 0 0 0 1 1 0 0 1 0 0 0 0 2 0 2 0 0 0 0 2 0 0 1 1 1 0 0 1 0 1 1 0 0 1 0 1 1 0 1 0 0 1 0 1 0 1 1 0 0 0 0 1 0 0 1 0 2 0 1 1 1 1 0 0 0 1 0 1 0
IND643 1 0 1 0 1 0 0 0 0 0 0 0 0 1 0 0 0 0 0 0 1 0 1 0 1 0 2 0 1 2 0 0 1 0 0 0 0 0 1 1 0 0 0 0 0 0 0 0 0 1 0 0 0 0 0 0 1 0 0 1 0 2 0 0 1 0 0 0 1 0 0 0 0 0 1 0 1 0 0 0 0 0 0 0 0 2 0 0 1 1 1 0 0 0 1 0 0 0 1 0
IND644 0 0 0 1 0 0 0 1 1 0 0 1 0 0 0 0 0 1 1 0 0 0 1 0 0 1 0 0 0 0 0 0 0 0 0 0 0 0 1 0 0 0 1 2 0 0 2 1 2 1 1 1 1 1 1 1 0 0 0 1 0 0 0 0 1 0 0 0 1 0 0 1 1 1 0 0 1 0 0 1 0 1 0 0 0 1 0 2 1 0 0 0 0 1 2 0 0 0 0 1
IND645 2 0 1 0 1 1 0 1 0 1 0 1 0 0 0 0 2 0 0 0 0 0 0 1 1 0 2 2 0 0 0 0 0 0 0 0 0 0 0 0 0 0 0 0 1 1 1 0 0 1 1 0 1 0 1 1 1 0 0 0 0 0 0 0 0 1 0 0 0 0 1 0 2 0 1 0 2 1 1 0 0 0 0 0 1 1 0 0 0 1 1 0 0 0 0 1 0 1 1 0
IND646 1 0 2 0 1 1 1 0 1 1 0 0 0 0 0 1 1 2 0 1 1 1 2 1 0 0 0 1 0 1 0 0 1 1 0 0 0 0 1 0 0 1 0 0 0 1 0 0 0 0 0 0 1 0 0 0 0 0 0 1 0 1 1 1 0 1 0 0 0 1 0 0 0 1 0 2 2 0 1 0 0 0 0 0 0 1 1 1 0 0 0 0 1 0 0 1 0 0 1 0
IND647 0 0 1 1 1 0 1 1 0 1 0 0 2 1 1 0 1 1 0 0 0 0 1 1 0 2 0 0 1 0 0 1 0 1 1 0 0 0 1 2 0 0 0 0 0 0 1 1 0 2 0 1 0 1 0 0 1 0 0 0 0 0 1 0 0 1 0 0 1 1 0 0 0 0 0 0 0 2 0 0 0 0 0 1 1 0 0 1 1 0 1 0 1 0 2 0 0 0 0 0
IND648 0 1 1 0 0 1 2 0 0 0 0 1 0 2 0 0 2 0 0 0 0 0 1 0 1 1 0 0 0 0 2 0 0 0 1 0 1 0 0 0 1 0 0 0 1 0 0 0 0 0 1 0 1 1 0 1 0 0 0 0 1 0 1 0 0 1 0 0 0 0 1 0 1 1 0 1 1 2 1 0 1 0 0 0 0 0 0 1 0 0 0 0 1 0 1 0 0 1 1 0
IND649 0 0 1 0 1 1 1 1 1 0 0 0 1 1 0 2 0 1 2 2 1 0 0 1 0 0 0 2 0 0 1 1 0 0 0 0 1 1 1 0 1 0 1 0 0 0 1 1 0 1 1 1 0 0 0 0 0 1 0 2 1 1 1 0 1 0 0 0 0 0 0 1 0 0 0 1 0 1 1 1 1 1 0 1 0 0 0 0 0 1 0 2 1 0 1 0 1 0 1 1
IND650 0 0 0 0 0 2 0 0 0 0 0 1 0 1 0 0 0 2 1 1 0 0 0 1 1 1 1 0 1 1 1 0 1 0 0 0 0 0 1 1 0 0 0 1 1 0 0 1 0 1 0 0 1 1 2 0 0 2 1 0 0 0 0 1 0 1 0 1 1 0 0 0 0 0 1 0 0 1 0 1 0 0 0 0 0 0 0 1 1 0 0 0 0 1 0 0 1 1 1 0
IND651 1 1 0 1 1 0 0 0 1 0 1 0 0 0 1 0 0 0 1 0 1 2 0 0 0 0 0 0 1 1 0 1 1 2 0 0 0 0 1 1 2 0 1 0 0 0 1 1 0 1 0 0 0 1 0 0 0 1 0 0 2 1 0 0 0 1 1 1 0 0 0 1 0 0 0 2 0 0 1 0 0 1 0 0 0 0 0 1 1 1 0 0 0 1 0 0 0 2 0 0
IND652 0 0 1 0 0 0 0 0 0 0 0 1 0 0 0 0 0 0 0 0 1 1 0 1 0 1 1 0 1 1 1 0 0 1 0 0 0 0 1 0 0 1 1 1 1 0 1 0 1 0 0 1 0 0 0 0 0 1 0 1 0 0 0 0 0 0 0 0 0 0 0 0 0 0 1 0 0 0 1 1 0 0 1 0 0 1 0 1 0 1 1 1 0 0 0 1 0 0 2 0
IND653 0 1 0 1 0 0 0 0 0 1 1 1 0 0 0 1 1 0 0 0 0 0 0 2 0 0 1 0 0 0 1 0 2 0 1 2 0 1 0 0 1 1 1 1 1 2 1 0 0 0 1 1 0 0 1 0 0 0 1 0 0 1 0 0 1 0 0 0 0 1 0 0 1 0 1 1 0 1 1 1 0 1 0 0 0 0 0 0 1 0 1 1 1 0 0 0 0 0 1 1
IND654 0 0 1 1 0 2 0 0 0 0 0 1 0 0 0 0 0 1 1 0 0 0 0 0 0 0 0 1 0 2 0 0 0 0 1 0 0 0 0 0 0 0 0 1 0 0 0 0 1 0 0 1 0 0 0 1 0 0 1 0 1 1 2 0 1 0 0 0 0 0 1 1 0 0 0 0 0 0 0 0 0 0 1 1 0 0 0 1 1 0 0 0 0 0 0 1 0 2 0 0
IND655 0 0 0 0 1 0 1 1 0 0 0 1 0 0 1 0 0 0 0 0 0 0 1 1 0 0 0 0 0 2 0 0 0 0 0 1 0 1 0 0 0 1 0 1 0 0 2 0 0 0 0 0 0 0 2 0 0 1 1 0 1 0 0 1 0 0 0 0 1 1 0 0 0 0 1 1 0 0 1 0 2 1 0 1 1 0 0 1 0 0 2 0 1 1 0 0 1 0 0 0
IND656 1 1 0 1 1 1 0 0 1 0 1 1 1 1 0 0 0 0 2 0 0 0 0 1 0 1 0 0 0 0 0 1 1 0 0 0 1 0 0 0 0 1 1 0 0 1 1 0 0 0 0 0 1 0 0 0 0 1 0 0 0 0 0 0 0 0 0 1 1 0 1 0 0 0 0 0 0 0 0 1 0 0 1 0 0 1 0 0 0 1 0 0 0 0 0 1 1 0 1 0
IND657 0 0 0 0 0 0 1 1 0 0 0 1 2 1 0 0 0 0 2 1 0 0 1 0 0 1 0 0 1 0 1 0 1 1 0 0 1 1 1 0 1 1 0 0 0 0 1 1 0 0 0 0 0 2 1 1 1 0 0 0 0 1 1 0 0 1 0 0 0 0 1 1 0 1 1 0 2 0 0 0 1 0 0 0 0 1 0 2 0 1 0 0 0 0 0 0 0 0 0 1
IND658 0 1 1 1 0 0 0 2 0 0 0 0 0 1 1 1 2 0 0 0 0 0 0 0 0 0 1 1 0 0 1 0 0 1 0 1 0 1 0 0 1 1 0 0 1 0 0 0 0 0 0 0 0 1 1 0 0 1 1 0 1 0 0 2 1 0 0 0 0 1 0 1 0 0 0 1 0 1 1 0 0 0 1 0 0 1 1 1 1 0 2 1 1 0 0 1 0 0 0 1
IND659 0 0 0 0 0 1 1 2 0 1 1 0 1 0 0 1 0 0 2 0 1 1 0 2 0 2 0 1 1 0 0 1 0 0 1 1 0 0 0 1 0 0 0 0 2 2 0 0 0 0 0 0 0 1 0 1 0 0 0 1 0 0 0 0 0 0 0 0 0 0 1 0 0 1 1 1 0 0 0 0 1 1 0 0 1 0 0 0 1 1 1 0 0 0 0 0 0 2 2 1
IND660 0 1 0 0 0 0 0 0 1 0 0 0 0 0 1 1 1 0 0 0 0 0 0 0 0 0 0 0 1 0 0 1 1 1 0 0 1 0 0 0 1 1 0 0 0 0 1 0 0 0 0 0 2 0 0 1 0 0 0 0 0 0 0 1 2 0 0 0 0 0 0 0 1 1 1 0 0 1 1 0 1 2 1 0 1 0 0 0 1 0 0 0 0 0 0 0 0 1 0 0
IND661 1 0 0 0 1 0 1 1 0 0 0 0 0 0 2 1 0 0 1 0 1 0 1 2 0 1 2 0 1 0 1 0 0 1 0 0 0 1 1 1 0 1 0 0 0 0 0 0 0 1 1 0 0 0 1 0 0 0 0 0 1 2 0 0 1 1 0 0 1 0 1 1 1 0 0 1 0 1 1 0 0 1 0 1 0 0 0 1 0 1 0 1 2 0 0 0 1 0 0 0
IND662 0 0 0 2 1 0 0 0 0 0 0 1 1 1 0 1 0 0 0 0 0 0 0 0 0 0 0 0 0 1 0 0 0 0 1 0 2 0 0 1 0 0 1 0 1 0 1 1 0 1 0 1 0 0 0 1 0 0 1 0 1 0 1 1 0 0 1 1 2 0 0 1 0 0 0 1 0 0 0 0 0 0 1 1 2 0 2 1 0 0 0 0 2 0 0 0 0 0 0 0
IND663 1 0 0 0 0 1 0 0 0 2 0 0 0 0 1 0 1 0 0 0 0 0 2 1 0 0 0 1 0 0 1 1 0 0 0 0 1 1 1 0 0 0 1 0 0 0 0 0 0 0 0 0 1 0 2 1 1 1 0 0 0 0 0 1 1 0 0 1 0 0 0 0 1 1 1 0 0 0 1 1 1 1 1 0 0 1 1 0 0 0 0 0 0 0 0 0 1 0 0 0
IND664 1 0 0 0 0 1 1 1 0 0 0 0 0 1 0 1 0 0 0 0 0 0 1 0 0 2 1 0 1 0 0 0 1 0 0 0 0 1 0 1 0 1 1 0 0 0 0 1 1 0 1 1 0 0 1 0 1 0 0 1 1 0 1 1 1 1 1 1 1 1 1 1 1 1 1 0 0 0 0 1 0 0 0 2 0 0 0 0 0 0 1 0 0 0 0 1 0 1 2 1
IND665 0 0 0 1 1 0 1 2 0 0 0 0 1 1 1 0 0 0 0 1 0 0 0 0 0 1 1 1 2 1 0 0 0 0 0 1 0 0 0 0 1 1 1 0 0 0 1 0 0 1 1 1 0 0 0 2 0 0 0 2 1 1 0 1 0 0 0 1 0 0 0 0 1 0 1 0 1 1 0 1 0 0 0 1 0 0 0 0 0 0 0 1 0 0 2 0 0 0 0 0
IND666 0 0 0 0 1 1 0 0 0 0 0 0 0 0 0 0 1 1 0 0 0 0 0 0 0 0 0 0 0 0 0 0 1 0 0 0 0 0 0 0 0 2 0 0 0 1 0 1 1 0 0 0 0 0 2 0 1 1 1 0 1 1 0 1 0 0 0 0 0 1 0 1 0 1 2 0 0 1 0 0 1 0 0 1 0 0 0 0 1 1 1 1 0 0 1 0 0 0 1 0
IND667 0 1 0 0 1 0 0 1 0 1 1 0 1 1 0 0 0 1 0 0 1 1 0 1 1 0 2 1 1 1 0 0 0 0 0 0 0 0 0 0 0 0 1 1 1 0 0 1 1 0 1 1 0 0 0 0 2 1 0 0 1 0 1 0 0 0 1 0 0 2 1 0 0 0 0 0 1 0 1 0 0 0 0 0 0 0 0 0 0 0 0 0 0 1 1 0 2 0 0 0
IND668 1 0 1 0 1 0 1 0 1 0 1 0 0 0 0 0 1 1 0 0 0 1 0 0 0 0 0 0 0 0 0 0 0 2 0 1 0 0 0 0 1 1 0 0 0 0 0 0 0 0 1 1 1 1 0 0 0 1 0 1 0 0 0 0 0 0 0 1 0 0 0 0 0 0 1 0 1 1 0 1 1 1 1 0 1 1 0 0 0 1 0 2 0 0 0 0 0 0 0 1
IND669 0 0 0 0 0 0 0 0 0 0 1 0 1 1 0 0 1 2 0 2 0 0 1 0 0 0 0 0 1 0 1 0 0 0 1 0 0 0 0 0 1 2 1 0 0 1 0 1 0 0 0 1 0 1 0 0 0 0 0 0 0 0 0 0 0 0 0 0 0 1 1 0 1 0 1 1 0 0 0 1 0 1 1 1 1 0 0 1 0 2 1 0 0 0 1 0 0 0 1 0
IND670 0 0 0 0 0 0 1 2 1 1 1 2 0 0 0 0 1 0 1 0 0 2 0 1 1 1 0 0 0 0 1 1 0 0 1 1 1 1 1 1 0 1 0 0 1 0 0 0 0 0 0 1 2 0 1 0 1 0 1 1 0 0 0 0 0 1 0 0 1 1 0 1 2 0 0 0 2 1 0 0 0 0 1 0 0 1 1 1 0 0 0 1 0 0 2 0 1 0 0 0
IND671 0 0 0 0 0 1 0 1 1 0 0 1 0 1 1 0 0 0 0 0 0 1 1 1 1 0 0 0 0 0 1 1 0 0 1 0 0 0 0 0 0 0 0 1 1 1 0 1 1 0 0 1 1 1 0 0 1 0 1 0 1 0 1 0 2 1 0 0 1 1 1 0 0 1 0 0 0 0 0 0 1 0 0 0 0 0 0 0 0 0 1 1 0 0 0 1 2 0 0 0
IND672 0 1 0 0 1 0 0 0 0 0 0 0 0 0 0 0 0 1 1 0 0 1 0 0 1 0 1 1 0 0 0 0 0 0 0 0 1 0 0 0 0 0 1 0 0 0 1 0 1 1 1 2 0 1 1 1 1 0 0 0 0 1 0 1 1 0 1 1 1 0 1 0 0 1 0 1 1 0 0 0 2 0 0 1 0 1 1 0 1 0 1 0 1 0 0 0 1 0 0 0
IND673 0 1 0 0 1 1 0 0 0 0 2 0 0 0 0 0 1 0 1 1 0 0 0 0 0 1 0 0 0 0 0 1 0 1 0 0 0 0 0 1 2 0 0 0 0 1 0 0 0 0 0 1 1 0 2 1 1 0 0 0 0 0 2 0 1 0 0 1 0 0 0 1 1 0 1 0 0 0 0 0 1 0 0 0 0 0 0 0 0 1 0 0 0 0 0 0 1 1 0 0
IND674 0 0 1 0 1 0 0 0 2 1 0 0 1 0 0 0 1 0 0 0 0 0 1 0 1 1 1 0 0 0 1 0 0 1 0 1 0 0 0 1 0 1 1 0 1 0 1 0 1 0 1 1 1 0 1 0 1 0 1 1 1 2 1 0 0 0 0 0 0 0 0 0 1 0 1 1 1 0 0 0 1 1 0 1 1 0 0 0 0 1 1 1 1 1 0 0 1 0 0 2
IND675 0 0 0 0 1 1 0 1 0 0 1 0 1 1 0 0 1 1 1 0 1 0 0 0 0 1 0 0 0 0 0 0 0 0 1 0 0 1 0 1 1 0 0 0 0 0 0 0 1 1 0 0 0 1 0 0 0 0 1 1 1 0 0 0 0 1 0 1 0 1 1 0 2 0 1 1 0 1 0 0 0 0 1 1 1 0 0 0 0 1 1 0 1 0 0 0 1 0 0 0
IND676 0 0 0 0 1 1 0 0 0 0 0 0 1 0 0 0 0 0 1 1 0 0 0 0 0 1 0 0 0 0 1 0 0 1 0 0 1 0 0 0 0 0 1 0 0 1 0 1 0 0 1 0 0 2 0 1 0 2 0 2 0 1 0 1 0 1 0 0 1 1 0 0 0 1 0 0 0 0 1 0 1 0 1 0 0 1 1 0 1 0 0 0 0 1 1 0 0 0 0 0
IND677 0 1 0 0 0 1 0 0 1 0 0 0 2 0 0 0 1 1 0 0 0 0 1 0 0 1 1 0 0 0 1 1 0 2 0 0 2 0 0 0 0 0 0 1 1 1 0 1 0 2 0 2 1 1 1 1 0 1 0 0 1 0 0 2 0 0 1 0 0 0 0 0 0 0 0 0 0 1 1 1 0 0 0 1 0 0 0 1 0 1 0 1 0 0 0 0 0 0 1 0
IND678 1 0 0 0 0 0 0 0 0 0 0 1 1 0 0 1 0 1 1 0 1 0 0 0 0 0 0 0 1 1 1 0 0 1 0 0 0 0 1 0 1 0 0 2 1 0 0 0 1 0 0 0 1 0 1 1 0 0 0 0 0 0 0 2 1 0 0 1 1 1 0 0 1 0 1 0 0 1 0 0 1 0 1 0 0 0 0 0 1 0 0 2 1 0 0 1 0 0 0 0
IND679 0 0 0 0 0 1 0 0 1 1 1 0 1 1 0 0 0 1 1 0 0 0 0 1 0 0 1 1 0 0 1 1 0 0 0 0 0 1 0 1 1 0 1 1 0 0 0 0 0 1 0 0 0 1 0 1 1 1 1 0 0 0 0 0 0 1 0 0 0 1 0 0 0 0 0 0 1 1 1 1 0 1 1 2 1 0 0 0 0 0 0 1 1 1 0 1 0 0 0 1
IND680 2 0 1 1 0 0 0 1 0 0 1 0 1 0 1 0 0 0 2 1 1 0 1 0 0 1 0 1 1 0 0 0 0 2 1 2 0 0 1 0 0 1 1 0 1 0 0 0 2 0 1 0 1 0 0 1 0 1 0 0 0 0 0 0 0 1 0 1 0 1 1 2 0 0 0 1 1 0 0 0 0 2 0 0 0 0 0 0 0 0 1 0 0 1 0 1 1 0 0 0
IND681 0 1 0 0 0 0 0 1 0 1 1 0 0 1 0 1 1 0 0 0 0 0 0 0 0 2 0 1 1 1 0 0 0 0 1 0 0 0 0 0 0 0 1 0 1 0 0 0 0 0 1 0 0 1 1 1 1 0 0 0 0 0 1 0 0 1 0 0 0 0 0 0 1 0 0 0 1 1 0 0 0 1 2 0 0 0 0 0 0 0 0 0 0 0 0 0 0 0 0 0
IND682 1 0 0 1 1 1 1 2 0 0 0 0 0 0 0 0 1 0 0 0 0 1 0 0 1 0 0 1 0 0 0 0 0 0 0 2 1 0 0 1 0 0 1 0 0 0 0 0 0 0 1 0 1 1 1 0 0 0 0 1 1 1 1 1 0 0 1 0 0 0 0 1 1 0 1 0 1 0 0 2 1 1 0 0 1 0 1 0 0 0 0 1 1 0 0 1 0 1 1 1
IND683 1 1 1 1 1 0 0 0 0 0 0 0 0 0 1 0 1 0 0 1 1 0 1 0 1 1 1 0 1 0 0 0 0 2 0 1 1 1 1 1 0 2 0 1 0 1 1 1 0 0 0 1 0 1 0 0 0 0 0 0 0 1 0 0 0 0 0 0 0 1 0 1 0 1 0 0 1 0 0 0 0 0 1 0 0 0 1 0 0 0 0 0 0 1 0 1 0 0 0 0
IND684 1 0 2 0 1 0 1 0 1 0 1 0 0 0 1 0 0 1 0 0 1 0 1 1 1 0 0 0 1 0 1 1 0 0 1 0 1 1 0 0 1 2 0 0 0 1 1 0 0 0 0 2 1 1 0 0 0 1 1 1 0 0 0 1 0 0 1 0 1 1 1 0 0 1 1 1 0 0 0 0 0 0 0 1 0 0 0 1 0 0 1 2 1 0 0 1 0 0 1 1
IND685 0 1 0 1 2 1 0 0 0 0 1 1 0 1 0 0 0 1 1 0 0 0 1 0 0 0 0 0 0 0 0 0 0 0 0 1 0 0 0 0 0 0 0 0 0 1 0 1 1 1 0 1 0 0 0 0 0 0 1 0 1 1 0 1 0 0 1 0 0 0 2 0 1 0 0 0 0 2 0 0 1 0 0 1 0 0 2 0 2 1 0 0 1 0 0 0 0 0 0 0
IND686 1 0 0 0 0 0 0 0 0 0 0 0 2 0 0 0 1 0 1 0 0 0 0 0 1 0 1 0 0 1 0 1 1 0 0 1 1 0 1 0 0 0 0 1 0 0 0 1 0 0 0 0 1 1 0 2 1 0 0 1 0 0 0 0 2 1 1 0 2 0 1 1 1 0 0 0 1 2 1 1 1 0 0 1 0 0 0 0 1 0 0 0 1 1 0 1 0 2 0 0
IND687 1 1 2 0 0 0 0 0 1 0 0 0 0 0 0 0 1 1 0 0 0 1 0 0 0 1 0 1 0 1 1 1 1 0 0 0 0 0 1 0 2 0 1 0 0 0 1 1 1 0 1 2 1 0 0 0 1 0 1 0 1 0 0 1 0 1 0 0 0 0 1 0 0 0 0 0 1 0 0 0 1 0 0 1 1 1 0 0 0 1 0 0 1 1 1 0 0 0 1 2
IND688 0 1 0 0 1 0 1 0 0 0 0 0 0 0 0 1 1 0 1 1 1 0 1 0 0 1 0 1 0 0 1 1 1 0 0 0 0 1 0 0 0 0 0 0 1 0 2 0 1 2 1 1 0 1 1 1 0 0 0 0 0 0 0 0 2 0 1 0 0 0 0 0 0 1 0 1 0 0 2 0 0 0 1 0 1 0 0 0 0 1 0 0 1 1 0 0 1 0 0 0
IND689 0 1 1 1 0 0 0 0 0 2 1 0 0 0 0 1 0 0 0 0 0 1 1 0 2 0 0 0 0 1 1 0 0 0 0 0 0 0 0 0 1 1 0 0 1 0 0 0 0 0 0 1 0 0 1 0 1 1 0 0 0 0 0 1 1 1 0 0 0 1 0 0 1 1 0 0 0 0 1 0 0 0 0 0 0 0 0 0 0 1 0 1 0 0 0 0 1 1 0 0
IND690 1 0 0 0 0 1 0 0 0 1 0 1 1 0 1 0 0 1 0 1 1 0 1 0 1 0 1 0 0 1 0 0 0 1 1 0 0 0 0 0 0 1 0 0 1 0 0 0 1 1 0 1 1 1 1 0 0 0 1 0 0 0 1 0 0 0 0 1 1 0 0 1 1 0 1 0 0 0 0 1 0 0 0 1 1 0 0 0 0 0 0 0 0 1 0 0 0 0 0 0
IND691 1 1 0 0 0 0 0 1 0 0 2 0 1 0 1 1 0 0 0 2 1 1 0 0 1 1 0 0 0 0 1 1 1 0 1 1 0 1 1 0 0 1 1 1 0 0 1 0 0 0 0 1 1 1 0 0 1 0 0 0 0 0 1 0 0 1 0 0 0 1 1 0 1 2 0 0 1 0 0 1 0 0 0 0 0 0 1 0 2 0 0 1 0 1 0 0 0 0 1 1
IND692 1 1 0 2 1 0 0 0 0 1 1 0 0 1 0 1 0 0 0 0 0 0 0 0 2 0 0 1 0 0 1 0 0 0 0 1 1 0 0 1 1 0 1 0 1 0 0 0 0 0 1 2 0 1 2 1 0 0 0 1 0 0 0 0 0 1 0 0 1 1 1 1 1 0 0 0 1 0 1 1 1 0 1 1 1 1 0 0 1 1 0 1 0 1 0 0 0 1 0 1
IND693 0 0 1 1 1 0 0 1 0 0 1 0 2 0 1 1 0 0 0 0 0 2 1 0 0 1 0 1 0 2 0 0 1 0 1 1 0 1 1 1 0 0 1 0 1 0 0 1 0 1 1 0 0 0 0 0 1 1 0 1 0 0 0 0 0 1 0 1 1 0 1 1 0 0 0 1 0 1 0 0 0 0 1 0 0 0 1 0 0 1 2 0 1 0 0 0 0 0 1 1
IND694 0 1 1 0 1 2 0 0 0 0 1 1 1 1 0 0 0 0 0 0 0 0 0 0 0 0 1 0 0 0 1 0 0 0 1 0 1 1 0 0 0 0 1 0 0 1 0 2 2 0 1 0 0 0 1 0 0 1 0 0 1 0 0 0 0 0 1 0 0 1 0 0 0 0 1 0 1 0 1 1 1 2 1 0 0 0 0 1 0 1 1 0 0 1 0 0 1 0 0 1
IND695 0 1 0 0 1 0 0 1 1 0 0 1 0 0 2 1 1 0 0 2 1 0 1 1 2 0 1 0 1 1 0 0 0 1 0 0 0 1 0 0 0 2 1 1 0 1 1 0 0 0 0 0 0 0 0 0 0 0 0 0 0 1 1 0 1 1 0 0 0 0 1 1 0 1 0 0 0 0 0 0 0 0 0 1 0 0 0 0 0 0 1 1 0 1 0 1 0 1 0 1
IND696 0 0 1 0 0 0 1 0 1 0 0 0 0 0 0 1 1 1 0 1 0 0 0 1 0 1 1 0 0 0 1 0 0 0 1 0 0 0 0 1 0 0 1 0 0 0 0 0 0 1 0 2 0 2 1 0 0 1 1 0 0 0 1 2 1 1 0 0 1 1 0 1 0 1 0 0 0 0 0 0 0 1 1 1 0 0 0 0 0 0 0 0 0 1 0 0 0 0 0 0
IND697 1 1 0 1 1 2 1 0 1 1 0 1 1 1 0 0 1 0 0 0 1 2 0 2 0 0 0 0 0 0 0 1 0 1 0 0 0 0 0 0 0 1 0 1 1 0 0 0 1 1 0 0 1 0 1 0 0 0 0 0 0 0 0 0 0 0 0 0 0 0 0 0 0 0 0 2 1 0 0 0 0 2 0 0 2 1 1 0 1 0 0 1 0 0 0 1 0 1 0 0
IND698 1 0 1 0 0 1 0 2 0 1 0 1 1 1 1 1 1 0 2 0 1 1 0 1 1 1 0 0 1 0 0 0 0 2 1 0 1 0 0 0 0 1 1 1 0 0 0 1 2 0 0 2 2 1 1 0 0 0 0 0 1 0 0 0 0 0 0 0 1 0 0 0 0 0 0 0 1 1 0 0 0 0 0 0 0 0 0 1 0 0 1 2 1 1 0 1 0 0 0 0
IND699 1 0 0 1 1 1 0 0 0 0 1 1 0 0 0 0 0 1 0 0 0 1 0 0 1 0 0 0 0 0 0 0 0 0 0 1 0 1 0 1 0 0 0 0 0 1 0 0 0 0 0 0 1 0 1 2 0 0 1 1 0 0 0 0 0 0 1 0 0 0 1 1 0 0 0 0 0 1 0 0 1 1 0 0 0 1 0 0 0 0 0 0 0 0 1 0 0 1 0 0
IND700 0 1 0 1 0 0 1 1 1 0 0 0 0 0 0 0 1 0 0 0 0 1 0 0 0 0 0 1 0 0 0 1 0 1 0 0 0 1 1 0 0 0 1 0 1 1 0 1 1 1 0 1 0 1 0 0 0 1 1 1 0 1 0 0 0 0 0 1 0 0 0 0 0 0 1 0 1 0 0 1 0 0 0 0 1 2 1 0 0 0 0 1 0 1 0 0 0 0 0 1
IND701 1 1 0 1 0 1 1 0 0 0 1 0 0 1 0 1 0 0 0 0 2 0 1 1 1 0 1 0 1 0 1 2 2 0 0 0 0 2 0 2 0 0 0 0 0 0 1 1 0 0 1 1 0 0 0 1 0 1 0 0 0 1 1 1 0 0 0 1 0 0 1 0 1 1 0 0 2 1 1 1 0 0 0 0 1 0 1 1 1 1 1 1 0 0 1 1 1 1 0 1
IND702 0 0 0 1 0 0 0 1 1 1 2 1 1 0 0 1 0 0 0 0 0 0 0 0 1 0 0 0 0 1 0 0 0 0 0 1 0 0 1 0 0 1 0 0 0 0 0 0 0 2 0 0 1 1 0 0 0 0 1 0 0 1 0 0 0 1 0 0 1 2 0 0 1 1 0 1 1 0 1 0 0 0 0 1 1 0 0 0 0 0 0 0 0 0 1 0 0 0 0 0
IND703 0 0 0 1 1 1 0 1 0 0 0 1 0 0 2 0 1 2 0 1 1 0 1 0 0 2 0 0 0 0 2 0 0 0 0 1 0 1 0 0 0 1 1 0 0 1 1 1 1 1 0 0 2 1 0 0 0 1 1 0 0 0 1 1 0 0 1 0 0 0 0 2 0 1 0 0 1 0 0 0 0 1 1 0 0 1 0 1 0 0 1 0 0 0 1 0 0 1 1 0
IND704 0 0 0 1 0 0 0 0 0 0 0 0 0 0 1 0 0 0 1 0 2 1 1 1 1 2 1 1 1 0 0 0 0 0 0 0 1 1 1 1 0 0 0 0 0 0 0 2 1 0 1 0 0 2 0 0 0 1 1 0 0 0 0 0 0 0 1 1 1 1 0 0 1 1 0 1 0 1 0 0 0 1 0 1 0 1 1 1 0 0 0 1 1 1 0 2 0 0 0 0
IND705 2 0 2 0 1 0 0 1 1 1 0 0 0 0 1 0 0 0 0 0 1 1 0 1 0 0 0 1 0 0 0 0 0 0 0 1 0 1 0 0 0 0 0 0 0 0 1 1 0 1 0 0 0 1 0 0 0 0 0 0 1 0 1 0 0 1 0 0 0 1 0 0 0 1 0 0 0 0 2 0 0 0 1 0 1 0 0 1 0 0 0 1 1 1 0 1 0 1 0 1
IND706 0 0 0 1 1 1 1 1 0 2 0 0 0 0 2 0 0 1 0 0 0 0 0 1 1 0 0 0 0 2 0 1 0 1 0 0 0 1 0 1 0 0 0 1 0 0 0 0 0 0 1 1 1 1 0 0 0 0 0 1 1 0 1 0 0 0 0 2 1 0 1 1 1 0 1 0 0 0 0 1 0 0 1 0 0 0 1 0 1 0 0 0 0 0 0 0 0 1 0 0
IND707 0 1 0 0 0 0 0 0 1 0 1 0 1 0 0 1 0 1 1 0 1 0 0 1 0 0 1 1 0 0 0 0 1 0 0 0 0 2 0 0 0 0 0 1 0 0 0 0 0 1 1 0 0 0 0 1 1 0 1 1 0 0 0 1 1 2 0 0 1 0 0 0 0 1 0 0 0 0 1 0 0 0 0 0 0 0 0 0 1 0 0 0 0 0 0 0 0 1 0 1
IND708 0 1 1 1 0 0 0 1 0 1 0 1 0 1 1 2 1 0 0 0 1 0 1 1 0 0 0 1 0 0 1 0 2 0 0 1 0 0 0 0 0 0 0 0 0 0 1 2 1 0 1 0 0 0 1 0 0 0 1 0 0 0 0 0 1 1 1 0 1 0 1 1 0 0 0 0 0 1 2 0 0 0 0 0 0 2 0 0 0 1 0 0 1 0 0 0 0 0 1 0
IND709 1 1 1 0 0 0 1 0 1 1 1 1 0 0 0 1 1 2 0 1 1 0 1 0 0 0 1 1 1 0 0 0 0 0 0 0 0 2 0 1 1 0 0 1 1 0 1 1 0 1 0 0 0 0 0 0 1 1 1 0 0 0 0 0 0 0 1 1 1 2 1 2 1 0 1 0 0 1 1 1 0 0 1 0 0 0 1 0 0 1 0 2 1 0 0 0 0 1 0 0
IND710 1 0 2 0 1 1 0 2 0 1 0 1 1 0 1 0 1 0 0 1 0 1 0 0 0 0 0 0 1 1 1 1 0 1 0 1 1 0 0 0 0 0 0 0 0 0 1 0 1 2 2 0 0 0 0 0 0 0 0 0 1 0 0 2 2 0 0 0 0 0 0 1 0 1 0 0 0 1 0 1 0 1 1 1 1 0 0 0 1 1 0 1 1 0 0 0 0 0 0 0
IND711 1 0 1 2 1 0 1 0 1 0 0 0 1 1 1 0 1 1 0 0 1 0 0 0 0 1 0 0 0 1 0 1 0 0 1 0 0 0 1 1 0 0 1 0 1 0 0 1 1 0 0 0 0 1 1 2 0 1 0 1 0 0 0 0 0 1 0 0 0 0 0 0 1 1 0 1 0 0 0 0 0 1 0 1 0 0 1 0 1 0 0 0 0 0 1 1 1 1 0 0
IND712 1 0 1 0 0 0 0 0 0 0 0 0 0 0 0 2 1 1 0 1 0 0 1 1 1 1 0 0 0 1 0 0 1 0 0 1 0 1 0 1 0 1 1 0 0 0 0 1 0 0 0 0 0 0 0 1 1 0 1 1 1 0 0 1 0 0 1 0 1 0 0 2 0 0 0 1 1 1 1 1 1 1 1 1 1 0 1 0 2 1 0 0 1 0 0 0 0 0 1 0
IND713 0 1 2 1 0 0 0 1 0 1 0 1 1 0 0 0 0 0 0 1 0 1 2 1 0 1 0 1 0 1 1 0 0 0 1 1 1 0 2 0 0 1 0 1 0 1 0 0 1 0 0 0 0 0 0 0 0 0 0 0 1 0 0 0 0 0 0 0 0 0 0 0 0 1 0 0 0 1 1 1 1 0 0 0 1 0 0 0 0 1 1 0 0 1 1 0 0 0 1 0
IND714 0 0 0 0 1 0 0 1 0 0 0 0 1 0 2 1 1 0 1 0 1 0 0 0 0 0 1 0 1 1 0 0 0 0 1 0 0 1 1 0 0 0 1 0 0 0 0 0 0 1 0 0 0 0 1 0 0 2 1 0 1 0 0 0 0 0 1 0 1 0 1 1 1 0 0 0 1 0 2 0 1 1 0 0 0 1 0 1 0 1 0 0 1 0 0 0 0 1 0 1
IND715 0 0 1 0 1 0 0 0 1 0 0 1 1 0 0 1 0 2 1 1 0 1 2 0 0 0 0 0 0 0 0 0 1 1 2 1 1 0 1 1 0 1 0 0 0 2 1 0 0 1 0 0 0 0 1 0 0 1 0 1 0 1 0 1 0 0 0 0 1 1 0 0 0 1 1 0 1 0 0 0 1 0 0 1 1 2 0 0 0 0 0 1 0 0 0 0 0 0 1 0
IND716 1 0 0 1 1 0 0 1 0 1 0 0 1 0 0 0 1 0 1 0 0 0 0 1 1 0 0 2 1 0 2 1 0 1 0 1 1 1 1 0 0 0 0 1 0 0 0 0 1 0 1 0 0 1 0 0 0 0 1 0 1 0 0 1 1 0 0 0 0 0 2 1 1 0 0 0 0 1 0 0 1 0 0 0 0 0 1 0 1 1 0 1 2 0 0 2 0 0 1 0
IND717 0 0 0 1 0 0 0 0 0 1 1 1 0 1 2 0 0 0 0 0 1 0 0 1 0 0 0 1 0 0 1 1 1 1 1 0 0 2 0 0 0 0 1 0 0 1 1 0 0 0 0 0 0 0 1 1 1 1 0 1 0 0 0 1 0 0 1 0 0 1 0 1 0 0 1 0 0 0 0 0 1 1 0 0 1 0 0 1 0 1 0 0 1 0 0 0 1 0 0 0
IND718 0 0 0 0 1 0 1 0 0 0 1 1 1 1 0 0 0 0 1 0 0 1 1 2 0 0 1 0 1 0 0 1 0 0 0 1 1 0 1 0 1 1 0 1 0 0 1 0 1 0 0 0 0 1 1 0 0 1 0 1 0 0 1 0 1 0 0 0 0 1 0 0 0 0 1 0 0 0 2 0 0 0 0 1 1 0 0 1 0 0 0 0 0 0 0 1 0 1 0 0
IND719 1 1 0 0 0 0 0 0 0 0 1 0 1 0 0 1 0 0 0 1 0 0 0 0 0 0 1 0 2 0 0 0 0 0 0 0 0 1 1 0 1 0 2 0 0 0 1 0 0 0 1 1 0 0 0 0 0 2 0 0 0 1 0 0 0 0 0 1 0 0 0 0 0 1 0 0 1 0 1 0 0 2 1 0 0 0 1 0 0 0 0 1 1 0 2 1 1 1 1 0
IND720 1 0 2 2 1 0 0 1 0 1 1 1 1 1 0 0 0 1 0 0 0 1 0 1 0 0 1 2 0 2 0 2 0 0 0 0 0 0 1 1 0 1 0 1 0 0 0 0 1 0 0 0 0 0 1 0 1 0 1 0 1 0 0 1 1 0 1 1 1 0 0 0 0 1 0 0 0 1 1 0 1 0 1 0 1 0 0 0 0 0 0 1 1 1 1 1 0 1 0 0
IND721 0 1 0 0 0 0 2 0 1 0 0 1 0 0 0 1 0 1 1 0 1 2 0 0 1 1 1 0 0 0 0 0 0 1 1 1 0 0 2 1 1 0 0 1 0 0 1 0 1 0 0 1 0 1 0 1 1 2 1 0 0 1 1 0 1 0 0 0 1 2 0 0 0 0 1 2 0 1 0 0 1 1 0 1 0 1 0 1 0 1 0 2 0 0 1 1 1 1 0 0
IND722 0 1 0 0 0 1 1 2 0 0 0 1 1 1 1 1 1 1 0 0 0 2 0 0 1 1 1 1 0 0 0 0 0 0 0 1 0 1 0 0 1 0 0 0 1 1 1 0 0 0 0 0 1 0 1 1 0 0 1 0 0 1 0 1 1 0 0 1 1 0 0 0 0 0 0 1 1 1 0 2 0 0 0 0 0 0 1 1 0 0 1 0 0 0 0 1 0 0 0 1
IND723 0 1 0 1 1 2 0 0 1 0 0 1 1 0 1 0 1 0 1 1 2 2 0 0 1 0 0 0 1 0 1 0 0 0 0 1 1 2 1 1 1 0 1 1 0 0 0 0 0 0 0 0 1 1 0 0 1 0 0 1 0 0 1 0 0 0 0 0 0 1 0 2 0 0 1 0 0 0 1 0 0 0 0 1 1 0 0 1 1 0 0 0 0 0 2 0 0 1 0 0
IND724 0 0 0 0 1 0 0 1 1 0 0 0 0 0 1 2 1 0 0 0 0 1 0 1 0 0 0 0 1 0 1 2 1 1 0 0 0 0 0 0 0 0 0 1 0 0 0 0 0 2 0 0 0 1 0 1 2 1 1 0 0 1 1 0 0 0 1 1 1 1 0 0 0 0 2 0 0 0 0 2 0 0 0 1 0 0 1 0 0 0 0 0 0 0 0 0 1 1 0 0
IND725 1 1 1 0 0 0 1 0 0 0 0 0 0 0 2 0 1 0 0 0 0 0 0 0 1 0 0 0 0 1 0 1 0 0 1 0 0 0 1 0 1 0 1 1 0 1 0 0 1 0 0 0 1 1 0 0 1 1 0 0 1 0 1 0 0 0 1 1 1 0 1 0 1 0 0 0 0 0 1 0 1 1 0 0 0 0 1 0 0 1 1 0 0 0 0 0 0 0 0 0
IND726 0 0 1 0 0 1 1 0 0 0 0 0 0 0 0 1 1 0 0 0 1 1 1 1 0 0 0 1 0 0 0 0 1 0 1 1 0 0 0 1 0 0 0 1 0 0 0 2 1 2 1 0 0 0 0 1 0 0 0 0 0 0 0 0 1 0 0 0 0 0 0 1 2 1 0 0 1 0 0 0 0 0 0 2 1 1 2 1 0 1 1 0 0 1 0 1 0 1 1 0
IND727 0 1 0 0 0 1 0 0 0 1 0 0 0 0 1 0 0 0 0 1 1 0 0 0 0 0 0 0 1 1 1 1 0 1 1 1 0 1 0 1 0 0 0 1 0 0 0 0 0 0 1 0 2 0 0 2 0 1 0 1 0 0 1 1 0 0 1 0 1 0 0 0 0 0 0 0 0 1 0 0 1 1 1 0 0 1 1 0 0 1 1 0 0 1 1 0 0 1 0 0
IND728 0 0 0 1 1 0 1 1 0 0 0 1 0 0 0 0 1 0 0 1 0 0 0 0 0 1 1 0 1 2 0 0 0 1 0 1 1 1 0 0 0 1 1 0 0 0 0 0 2 0 0 0 0 0 0 1 2 0 0 0 2 0 0 0 0 0 2 0 1 1 0 0 0 1 0 0 0 1 0 1 0 0 0 1 0 0 0 1 0 0 1 0 1 0 0 1 0 0 0 1
IND729 0 0 1 1 1 0 0 1 0 0 1 1 1 0 1 1 0 0 0 2 0 0 0 0 0 0 0 0 1 0 0 0 1 0 1 0 0 1 0 0 0 1 0 1 2 0 1 1 0 0 0 0 0 0 0 1 1 0 0 1 2 0 0 0 0 0 0 0 0 0 0 0 2 1 0 0 0 1 0 1 0 1 1 1 1 0 0 1 0 0 0 1 0 1 0 1 1 2 0 0
IND730 0 1 0 0 1 1 0 0 0 0 1 0 1 0 1 0 0 1 0 1 1 0 0 0 0 1 0 0 1 2 1 0 1 0 1 0 0 0 0 1 1 0 1 0 0 1 0 1 1 0 0 0 0 1 1 0 0 1 0 1 0 0 0 1 1 1 1 0 0 1 0 0 1 0 1 0 1 0 0 0 0 0 1 0 2 0 1 0 0 0 0 1 0 0 1 0 0 0 0 0
IND731 1 1 1 1 0 0 0 0 1 2 0 0 0 1 0 1 0 0 0 0 0 0 0 1 0 0 1 1 1 0 0 1 1 0 0 1 0 1 1 0 0 0 0 1 0 1 1 0 0 1 0 0 1 0 0 2 0 0 0 1 1 1 1 1 0 0 0 0 1 1 0 0 0 1 0 0 0 0 0 0 0 1 0 0 0 0 0 0 1 0 1 0 0 0 0 0 1 1 1 1
IND732 0 0 1 1 1 1 0 0 0 0 0 0 0 1 1 1 0 1 0 0 1 1 1 2 1 0 1 0 0 0 1 1 0 0 0 0 0 1 1 1 0 1 1 1 1 1 0 0 0 1 0 0 0 1 2 0 0 0 0 0 0 0 2 2 0 0 0 0 0 1 1 0 1 1 1 0 1 0 0 1 0 0 1 1 1 1 1 0 1 1 1 1 0 1 2 0 0 1 0 0
IND733 1 0 1 1 0 0 1 1 2 0 0 1 1 1 1 0 0 0 0 0 0 0 1 1 1 1 1 0 0 1 0 1 0 0 0 1 0 0 0 2 0 1 1 1 1 1 0 0 0 1 0 1 0 0 0 0 0 0 0 0 2 1 0 0 1 1 0 0 0 1 1 0 1 0 0 0 0 0 1 0 1 0 0 1 0 0 1 0 0 0 1 0 1 0 1 1 0 2 0 1
IND734 0 0 0 1 0 0 0 0 0 2 0 0 1 0 0 1 1 2 0 0 1 0 1 0 0 0 0 1 1 0 1 1 1 1 1 1 0 0 0 0 0 0 1 0 0 0 0 0 1 0 1 1 0 0 1 1 0 1 1 1 1 0 0 0 0 1 0 0 0 2 0 0 0 0 0 0 0 0 0 0 0 1 1 0 0 2 0 1 0 1 0 0 0 0 1 1 0 0 0 0
IND735 1 0 0 0 0 0 0 1 0 0 1 1 1 0 1 0 2 1 1 1 0 0 0 0 0 1 0 0 1 1 1 1 2 1 0 1 1 0 0 0 0 0 0 0 2 1 0 1 0 0 0 1 0 0 0 0 1 0 0 0 0 0 1 1 1 0 2 0 0 0 0 0 1 0 0 0 0 1 1 1 1 1 1 0 1 0 0 0 1 1 2 0 0 0 0 1 0 0 0 0
IND736 0 1 0 0 1 1 0 0 0 0 0 1 0 0 0 0 1 1 0 0 1 0 0 0 0 0 2 1 0 1 0 1 0 1 0 1 2 0 0 0 1 0 1 0 0 1 1 1 0 0 1 0 0 0 1 0 0 1 1 0 1 0 1 1 0 0 0 1 1 1 0 0 0 0 1 0 0 1 1 2 0 0 0 0 0 2 0 1 0 2 1 0 0 0 1 1 0 1 0 0
IND737 0 0 0 1 1 0 0 0 0 1 0 0 1 1 1 0 1 1 1 1 0 0 1 0 0 0 0 0 1 0 1 0 1 1 0 1 0 0 0 0 1 1 0 1 0 0 0 1 0 1 0 0 0 1 0 0 0 0 0 0 0 0 1 1 0 0 0 0 1 1 0 0 1 1 2 0 0 0 0 0 2 1 1 1 0 0 0 0 0 0 0 2 1 0 0 0 0 0 2 1
IND738 0 1 0 0 1 0 0 0 0 0 0 1 0 0 0 0 0 0 1 0 0 0 0 0 0 0 1 0 0 0 0 1 0 1 0 1 1 0 0 1 1 0 1 0 0 0 0 0 2 2 0 1 0 0 0 0 0 0 0 1 0 0 0 1 0 1 0 1 0 1 0 1 0 0 1 0 0 0 0 0 0 1 1 0 0 0 1 1 0 0 0 0 0 1 0 0 0 0 0 0
IND739 0 0 1 0 1 1 0 0 0 1 0 0 0 0 1 0 1 1 1 1 1 0 1 0 0 0 0 0 0 1 0 0 1 1 0 1 0 0 0 0 2 2 0 1 0 0 0 1 1 0 1 0 0 0 1 2 0 1 0 1 2 0 0 0 0 0 1 1 2 0 1 0 0 1 0 0 0 0 1 0 0 0 1 0 0 1 0 0 0 0 0 0 0 0 0 1 0 0 1 1
IND740 1 0 0 0 1 0 0 1 0 1 0 1 0 0 0 0 1 0 0 0 1 0 1 1 1 1 0 0 0 0 1 1 0 0 0 2 0 1 0 0 0 1 1 1 1 0 0 0 0 2 0 1 1 1 1 0 0 1 0 0 0 0 0 2 0 1 1 0 1 0 0 0 0 0 0 0 0 0 1 0 1 1 0 0 0 1 0 0 0 0 1 1 0 0 0 1 0 0 1 1
IND741 0 1 0 0 0 0 0 1 0 1 2 1 0 1 0 0 1 0 1 1 0 0 0 1 0 0 1 0 0 0 0 1 0 0 1 0 0 0 0 0 1 0 0 0 0 1 0 1 0 1 0 0 0 0 1 0 1 0 1 0 0 0 0 1 1 1 1 1 1 0 1 1 0 0 0 1 0 0 1 0 1 0 1 0 0 1 2 0 0 0 1 0 0 0 0 1 1 1 0 0
IND742 1 0 0 0 0 0 1 0 1 0 0 0 0 0 0 0 0 1 0 0 1 2 0 2 0 0 0 0 0 1 0 0 0 0 0 1 0 1 1 1 1 0 0 1 1 0 0 0 0 0 1 0 1 0 0 1 0 1 2 1 0 0 0 0 1 0 0 2 0 0 0 0 0 1 0 0 0 1 0 0 0 1 2 1 1 0 1 0 0 0 0 0 0 1 0 0 0 0 1 1
IND743 1 1 1 0 0 1 0 0 0 0 2 0 0 1 0 0 1 0 1 0 0 1 0 0 0 0 1 0 0 0 0 0 0 0 0 0 1 1 0 1 1 2 0 0 0 0 0 1 0 1 0 0 0 0 0 0 0 1 0 1 1 0 0 1 0 1 0 0 0 1 0 0 1 0 1 0 1 2 0 0 1 0 0 1 0 0 0 1 1 1 0 0 2 0 0 0 0 1 0 0
IND744 0 2 0 0 0 1 1 0 1 0 0 0 0 1 0 0 1 1 1 0 1 1 1 1 0 0 1 0 0 1 0 0 0 0 0 0 0 2 0 1 1 1 0 1 1 0 0 1 0 0 0 1 1 0 0 0 0 0 0 2 0 0 0 0 0 1 0 0 1 0 0 0 1 0 1 0 0 0 0 1 1 0 0 1 0 0 0 0 1 1 0 1 0 0 1 0 0 1 1 1
IND745 1 2 0 0 0 0 1 1 2 2 0 1 1 1 0 1 1 1 1 0 1 1 0 0 0 1 0 1 1 0 1 0 1 0 2 0 1 1 0 1 0 0 1 0 0 0 0 1 1 0 1 1 0 0 1 1 1 1 1 0 0 1 2 0 1 1 0 0 0 0 1 0 0 0 1 0 1 0 1 0 0 0 2 0 1 1 0 0 2 0 0 0 0 0 1 0 1 1 1 0
IND746 1 0 0 0 0 0 1 1 1 1 0 0 0 0 1 0 0 1 0 0 0 0 0 0 0 0 0 1 1 0 1 1 0 1 0 0 0 1 0 1 0 0 0 0 0 0 0 0 1 1 1 1 0 0 0 0 0 1 2 0 1 0 0 1 0 0 1 2 0 1 0 0 0 0 1 1 0 0 1 0 0 0 1 0 1 0 0 1 0 0 0 1 1 0 0 0 0 1 0 0
IND747 1 0 0 0 0 0 1 0 0 0 0 1 0 1 0 1 1 0 0 1 0 0 1 2 0 0 1 0 1 2 0 0 1 1 0 0 1 0 0 0 0 2 0 1 0 0 0 1 0 0 0 1 0 0 1 0 1 0 1 0 0 0 0 2 1 0 0 0 2 0 0 0 1 0 0 0 0 2 0 0 0 1 1 0 0 0 0 0 0 0 2 0 0 0 1 0 0 0 1 0
IND748 0 1 1 0 1 0 1 2 0 0 0 0 1 0 0 0 0 0 0 1 1 0 0 0 1 0 0 0 1 0 0 0 1 0 0 0 0 0 0 1 0 0 1 1 0 0 0 0 0 1 0 0 0 0 0 0 1 0 1 0 1 0 0 1 0 0 0 1 1 0 0 0 0 1 0 0 1 0 0 0 0 0 1 0 0 0 1 0 0 1 0 0 0 1 0 0 0 0 1 2
IND749 0 0 0 0 0 0 0 1 0 0 0 0 1 0 0 1 0 0 1 0 0 0 0 0 0 1 0 0 0 0 0 2 0 0 1 0 1 1 0 1 0 0 0 1 0 0 0 1 0 0 0 0 0 1 0 0 0 1 1 1 2 0 0 0 0 1 0 1 0 1 0 0 0 0 0 0 1 1 0 0 0 1 0 0 0 0 0 1 0 0 0 0 0 1 0 0 0 0 1 2
IND750 1 0 0 0 0 0 0 0 0 0 0 0 0 0 1 1 0 0 0 1 0 0 1 0 1 0 0 1 2 1 0 1 0 0 0 0 1 1 0 1 0 0 0 1 0 0 0 0 0 0 0 0 0 1 1 0 0 1 1 1 2 0 1 1 1 1 1 1 0 1 0 1 0 0 0 0 0 1 1 1 0 1 0 0 0 1 0 0 0 0 0 0 0 1 1 0 1 0 0 1
IND751 0 0 0 1 0 0 0 0 0 1 0 0 1 1 1 0 0 0 1 0 1 0 1 1 0 0 1 0 1 1 1 0 0 0 1 0 0 0 1 0 0 0 1 0 0 0 0 0 0 1 1 0 0 0 0 0 1 0 1 0 0 0 1 0 0 0 1 0 1 0 1 1 0 1 0 0 0 0 0 0 0 1 0 0 1 1 0 0 0 1 0 0 0 0 0 0 0 0 1 1
IND752 0 1 1 1 0 2 0 0 0 1 0 0 2 0 1 0 0 0 0 1 0 0 1 0 0 0 0 0 0 0 1 0 0 1 1 0 0 1 0 1 0 0 1 1 1 0 1 0 1 0 1 0 2 0 0 1 1 0 0 1 0 0 1 0 0 1 1 1 1 0 1 0 1 1 0 1 0 1 1 0 2 2 0 0 1 0 0 0 1 0 1 0 1 0 0 2 0 1 0 1
IND753 0 0 1 0 0 1 0 0 1 1 1 1 0 0 1 0 1 1 0 0 0 0 0 0 1 0 1 1 1 1 0 0 2 1 1 0 0 0 1 1 2 1 0 0 0 0 0 1 1 0 0 0 0 1 0 0 1 1 0 0 1 1 0 0 0 0 1 0 1 0 2 0 0 0 1 0 1 0 0 1 0 0 0 0 0 0 1 0 0 0 1 1 1 0 0 1 0 1 1 0
IND754 1 1 1 0 0 2 0 0 1 0 1 1 0 1 1 0 1 0 1 0 0 1 0 0 0 1 1 1 0 0 1 0 0 0 2 0 0 2 0 0 0 1 0 1 0 0 0 0 0 1 0 1 1 1 0 0 0 1 0 1 0 0 0 0 0 1 0 0 2 1 0 1 1 1 0 0 1 0 0 0 1 1 2 0 1 0 1 0 1 0 1 0 0 0 1 0 0 0 1 0
IND755 0 1 0 0 0 1 0 1 1 0 2 2 0 0 0 0 1 0 1 0 2 2 1 1 1 0 1 0 1 2 1 0 1 2 0 1 0 0 0 1 0 0 0 1 0 0 1 1 0 0 2 1 2 1 1 0 2 0 0 1 0 0 0 1 0 1 0 1 0 0 1 1 0 1 1 0 0 0 1 0 0 1 0 0 0 0 0 0 2 1 0 0 0 0 0 0 1 0 0 1
IND756 0 0 0 0 1 1 1 1 0 0 0 1 0 2 1 1 0 1 0 0 1 0 0 0 0 1 1 0 0 0 0 0 0 0 0 0 0 0 1 0 0 1 0 1 0 0 0 0 0 1 1 0 1 1 1 1 0 0 0 0 1 1 0 1 0 0 2 0 0 0 1 0 0 2 1 0 0 0 0 1 0 1 0 1 0 0 0 0 1 0 0 0 0 0 1 0 1 0 0 0
IND757 1 0 1 0 1 0 0 0 0 0 0 0 1 0 0 0 0 2 1 1 0 0 0 0 0 0 0 1 0 0 1 0 0 0 0 0 0 1 0 0 0 0 2 0 0 0 0 1 2 0 1 1 0 0 1 0 0 1 1 0 1 0 1 0 0 1 1 1 0 1 0 1 1 1 0 0 0 0 0 0 0 1 0 1 0 0 0 1 1 0 0 0 0 1 0 0 0 0 0 0
IND758 0 0 1 1 0 1 1 0 0 0 1 2 1 0 0 0 1 0 0 0 0 1 0 0 1 2 0 0 0 0 0 1 1 0 0 0 0 1 1 0 0 0 1 0 0 0 0 0 0 0 1 0 1 0 0 0 1 0 0 0 0 2 0 1 0 0 0 0 1 0 1 1 0 0 2 0 0 1 1 0 0 0 0 0 1 0 0 0 0 0 1 1 0 1 1 0 0 0 0 1
IND759 1 0 0 0 0 1 1 0 0 1 0 0 1 1 0 1 0 0 1 1 1 0 1 0 0 1 1 0 1 0 1 1 0 0 0 0 1 0 0 0 1 0 1 1 1 1 0 1 1 1 1 0 0 0 0 1 0 1 0 0 0 0 0 0 0 1 0 0 0 1 1 0 0 0 0 1 0 1 2 0 0 0 1 0 0 1 1 2 0 0 0 0 0 0 0 0 0 0 1 1
IND760 0 1 0 1 0 1 1 1 0 1 0 1 0 0 0 0 1 0 1 0 1 1 0 0 0 1 2 1 0 0 0 0 0 0 0 1 1 0 0 0 0 1 0 0 0 2 1 1 0 0 0 1 0 1 0 0 1 1 1 1 0 0 1 0 0 0 1 0 0 0 1 0 0 1 1 0 0 0 0 1 0 0 0 0 2 0 0 1 1 0 0 1 0 0 1 0 1 1 0 1
IND761 0 0 0 0 1 0 0 0 1 0 1 0 1 1 1 0 1 1 1 2 0 1 1 1 0 0 1 1 0 1 0 0 1 1 0 0 0 0 0 2 0 1 0 0 1 1 0 0 0 1 0 0 0 0 1 1 0 1 0 1 0 0 0 0 0 0 1 0 0 1 2 1 0 0 1 0 1 0 0 1 0 0 1 0 0 0 0 0 0 0 0 0 0 0 1 0 0 1 0 0
IND762 1 1 1 0 1 0 0 0 0 0 0 2 1 0 0 0 0 0 1 0 1 0 1 0 0 1 0 1 1 1 0 0 0 1 1 1 0 0 0 1 1 0 0 0 0 0 0 0 1 0 0 0 0 1 1 0 1 0 0 0 0 0 0 1 0 0 1 1 0 1 0 1 0 1 0 0 0 0 1 0 0 0 0 0 0 0 1 1 0 1 2 0 0 0 0 0 0 1 0 0
IND763 0 0 0 0 0 0 0 1 1 0 0 0 0 0 0 1 0 0 0 0 0 0 1 0 1 0 0 1 0 0 0 0 1 0 0 1 0 2 0 0 1 1 0 1 0 0 0 1 0 0 0 2 0 0 0 0 0 1 0 0 0 0 1 0 0 0 0 1 0 0 0 1 0 0 1 0 0 1 0 0 0 2 0 0 0 1 0 1 0 0 0 2 0 0 0 0 1 1 1 0
IND764 0 1 1 0 0 0 0 0 0 1 0 0 0 0 1 0 0 2 1 0 0 0 0 1 0 1 0 0 1 1 1 1 0 0 1 1 0 0 0 1 0 1 0 0 0 2 0 0 1 2 1 0 0 0 0 0 1 0 0 2 0 1 1 0 0 0 0 1 0 0 0 0 0 0 0 0 1 0 0 2 0 0 0 0 0 0 1 1 0 0 1 0 0 0 1 1 0 0 1 2
IND765 0 0 0 0 1 1 1 0 0 1 0 0 1 0 0 1 1 0 0 1 1 0 1 0 0 0 1 0 0 0 0 0 0 0 0 0 1 0 0 1 0 0 0 0 0 0 0 0 1 1 1 0 0 1 0 0 1 0 0 1 0 0 0 0 0 0 0 1 0 0 1 0 1 0 0 0 0 1 1 0 0 1 1 0 1 0 1 0 0 0 0 0 1 0 1 0 1 0 0 1
IND766 1 0 0 0 0 0 0 1 1 0 0 0 0 1 1 0 1 0 0 1 0 0 1 0 0 0 0 0 0 1 1 1 0 0 1 1 0 0 0 0 0 1 1 1 1 0 1 0 0 1 0 1 1 1 0 0 0 0 1 0 0 0 0 0 1 0 1 1 0 0 1 1 0 1 0 0 0 1 0 0 0 1 0 0 2 1 1 1 1 0 1 0 1 2 0 0 1 0 0 0
IND767 1 0 0 1 2 0 0 2 1 0 0 0 1 1 0 1 0 0 0 1 0 1 0 1 1 0 1 0 0 0 0 1 1 1 0 0 1 1 0 0 1 0 1 0 0 1 0 1 0 1 1 1 1 0 0 1 1 0 0 1 1 0 0 0 0 0 1 0 1 0 0 0 1 0 0 0 1 0 0 0 0 1 0 0 1 0 1 0 1 0 0 1 2 0 1 1 1 1 0 0
IND768 1 0 0 0 1 1 0 0 2 0 0 0 0 0 1 1 0 0 1 0 0 1 0 0 0 0 1 0 0 1 0 0 1 0 0 0 0 0 1 0 0 1 2 1 1 0 0 2 0 0 1 1 0 0 0 0 0 2 0 0 0 1 1 1 0 0 0 1 0 0 0 0 0 0 1 0 1 1 0 0 0 1 0 1 0 0 0 0 0 1 0 0 1 0 1 1 1 1 0 1
IND769 0 0 0 1 0 0 0 1 0 0 0 0 1 0 0 0 0 0 0 0 0 1 0 0 1 0 0 0 1 0 1 1 0 2 0 2 1 0 0 0 1 2 0 1 1 0 0 1 0 0 1 0 1 0 1 0 0 0 1 0 0 0 0 1 0 0 0 1 0 0 0 0 0 1 1 0 0 0 2 0 1 0 1 1 0 0 1 0 0 1 0 0 1 0 0 2 0 1 1 1
IND770 0 0 1 1 1 0 0 0 0 0 1 0 0 0 0 1 0 1 0 1 0 0 1 2 0 0 0 0 0 0 0 0 0 1 0 1 0 0 1 1 0 1 2 0 0 1 0 0 1 1 0 0 0 0 0 0 1 0 1 0 0 0 0 1 0 0 0 0 0 0 0 0 1 1 1 1 1 0 0 0 0 0 0 0 1 0 0 1 0 0 0 0 0 0 0 0 1 0 2 0
IND771 1 1 1 0 0 0 1 0 0 1 0 0 1 0 1 1 2 0 1 1 0 1 0 0 0 1 0 0 0 0 1 0 2 0 0 0 0 0 1 1 1 0 0 1 0 1 1 1 0 1 0 2 0 1 0 0 0 1 0 0 2 0 0 0 0 1 1 0 1 1 1 0 0 0 2 1 0 0 1 1 1 0 0 1 0 1 1 0 0 0 0 0 0 0 0 0 0 1 2 1
IND772 0 0 0 0 1 1 0 0 0 1 1 0 0 0 0 0 0 1 1 0 0 0 0 0 0 0 1 1 1 1 0 0 0 0 0 0 0 0 0 0 0 0 0 1 1 1 0 1 0 0 1 1 0 1 2 0 1 0 0 0 0 0 0 0 0 1 1 1 1 0 0 1 0 1 0 2 1 0 1 0 0 1 1 0 0 0 0 0 0 0 1 0 0 0 0 0 0 0 0 0
IND773 0 0 1 0 0 0 1 1 0 0 0 0 1 0 1 1 1 0 1 0 2 0 0 0 0 1 0 0 0 1 0 0 1 0 0 0 0 0 0 0 0 0 0 1 0 0 0 1 0 0 1 0 1 0 1 1 0 0 1 0 1 0 1 1 1 2 2 0 0 1 1 1 1 0 1 1 1 0 0 0 0 1 0 0 0 0 0 1 0 1 1 0 1 0 1 1 0 2 0 0
IND774 0 1 0 1 0 0 1 0 0 0 0 0 1 0 2 0 1 0 2 0 1 1 1 0 0 0 1 0 0 0 0 1 2 0 0 0 0 0 0 1 0 1 0 1 2 0 0 1 0 0 1 0 0 0 0 0 0 0 1 0 0 0 0 0 1 0 0 1 1 0 0 1 0 0 0 1 0 0 1 0 1 1 0 0 1 1 1 0 0 2 0 1 0 1 0 0 0 1 0 0
IND775 0 0 1 0 1 0 0 1 0 1 1 1 0 1 0 0 1 0 0 0 0 0 2 0 0 0 0 0 0 1 1 1 2 1 2 0 0 0 0 1 1 0 1 1 2 1 1 0 0 0 1 0 0 1 0 1 1 0 0 2 0 1 0 0 0 1 0 0 0 1 1 0 0 0 0 2 1 0 0 0 1 0 0 0 0 0 1 0 0 1 0 0 1 1 0 1 0 0 1 0
IND776 0 0 1 1 1 0 0 2 1 0 0 1 0 0 0 1 1 1 0 1 1 0 0 1 0 1 0 1 1 0 0 1 1 0 0 0 1 0 0 0 0 1 1 1 0 0 1 1 0 0 0 1 0 0 0 0 0 1 1 1 1 0 1 0 1 0 0 1 0 0 2 1 0 1 1 1 1 0 0 0 0 0 0 1 0 0 0 0 0 0 1 0 0 0 0 0 1 1 0 1
IND777 0 0 0 0 0 1 0 0 1 0 1 1 0 0 1 0 1 0 1 0 0 0 1 0 1 0 1 1 1 0 0 0 0 2 1 0 1 0 0 0 1 0 0 1 0 0 0 0 0 1 1 0 0 1 2 0 1 0 0 0 0 0 1 0 0 0 1 1 1 1 0 2 1 0 1 0 0 0 0 0 0 1 1 1 0 0 1 0 0 1 1 0 0 0 0 0 0 0 1 1
IND778 0 1 0 1 0 0 1 1 0 1 1 0 0 0 0 0 0 1 0 0 1 0 0 0 1 0 0 0 0 1 0 1 1 0 0 1 0 1 0 0 0 1 1 0 0 0 1 0 0 0 0 0 0 0 0 1 0 0 1 0 1 0 0 0 0 1 1 0 1 1 0 2 1 0 0 0 1 0 0 1 0 1 1 0 0 1 0 0 0 0 2 0 1 1 0 1 0 0 0 1
IND779 0 1 0 0 0 0 1 0 0 0 1 0 0 0 0 0 0 1 0 0 1 0 1 1 0 1 1 0 0 1 0 0 0 0 0 0 0 1 1 0 0 1 0 0 1 0 1 0 0 0 1 1 0 0 0 0 0 1 0 0 0 0 0 0 1 1 0 0 0 0 1 0 0 0 0 1 0 1 1 0 0 0 1 1 0 0 0 0 1 0 0 1 0 0 1 2 0 1 0 1
IND780 1 0 0 0 0 1 0 0 1 1 0 1 0 0 1 0 2 0 0 1 0 1 0 0 0 1 1 0 0 0 0 0 0 0 1 1 0 0 1 0 0 1 1 2 1 0 0 0 1 0 0 0 0 0 0 0 0 0 0 0 1 2 0 0 0 1 1 1 0 1 0 0 1 0 1 1 0 0 1 0 1 0 0 0 1 0 1 1 0 2 1 0 0 0 1 1 0 0 0 2
IND781 0 0 1 0 1 0 1 1 1 1 0 0 1 0 2 1 0 0 0 0 0 1 2 1 0 0 1 1 0 1 0 0 1 0 1 0 1 1 0 0 1 1 0 0 0 1 0 1 0 1 1 1 1 1 0 1 0 1 1 1 0 0 0 1 1 1 0 0 0 1 0 0 0 0 1 0 0 1 0 1 0 1 1 0 0 0 0 1 1 0 0 0 0 1 0 0 1 0 0 1
IND782 0 1 1 0 1 0 0 0 0 1 1 0 0 0 0 0 1 0 1 0 0 0 1 1 1 0 0 0 0 1 1 0 0 0 0 1 0 1 1 1 0 1 0 1 1 0 1 0 1 0 0 2 0 0 0 1 0 2 0 0 0 1 0 0 0 0 0 0 1 1 0 0 0 0 0 0 0 0 2 1 0 0 1 0 0 0 0 1 1 1 1 0 0 0 1 1 1 1 0 0
IND783 1 1 0 1 0 1 0 0 0 0 0 0 0 0 0 0 0 0 1 1 0 1 1 0 0 0 0 1 0 1 0 1 0 0 1 0 0 1 2 0 1 0 0 0 1 0 1 0 1 0 0 1 0 0 0 1 0 2 1 0 0 0 1 0 0 0 1 2 0 0 0 0 2 1 0 0 1 0 0 0 2 0 1 0 1 2 0 0 0 1 1 0 0 0 0 1 0 0 0 1
IND784 0 1 0 2 0 0 1 0 1 0 0 1 0 0 1 0 0 0 0 0 1 1 0 0 1 0 0 1 1 0 0 0 0 1 0 1 1 0 1 0 0 1 0 0 0 0 1 0 1 1 0 1 1 1 1 0 0 0 1 0 0 0 0 0 0 1 1 0 0 0 0 0 0 0 0 0 1 1 0 0 0 0 1 0 0 0 0 0 0 0 0 1 0 1 0 2 1 0 0 2
IND785 0 0 0 0 1 0 0 0 0 0 0 0 1 0 0 0 1 0 1 1 1 0 0 2 0 1 1 0 1 0 1 0 1 0 0 0 0 0 0 0 0 0 0 1 0 1 1 0 0 1 1 1 1 0 1 1 0 0 0 0 0 2 0 0 1 2 0 0 0 0 0 1 1 0 0 1 0 1 0 0 0 1 0 1 0 0 0 1 0 1 1 2 1 2 0 1 0 0 1 0
IND786 1 0 0 1 0 0 1 1 0 1 0 2 0 1 0 1 0 1 0 0 0 0 0 1 1 0 0 1 1 0 1 0 1 0 0 0 0 0 0 0 0 0 0 1 0 1 1 1 0 0 0 1 0 0 1 1 0 1 0 0 0 0 0 1 0 0 1 1 0 1 0 0 0 0 1 0 1 1 0 0 1 0 1 1 0 2 1 1 0 1 0 0 0 1 0 1 0 0 0 0
IND787 1 1 2 0 0 0 1 0 0 1 0 0 0 0 0 0 0 0 0 1 0 0 0 0 0 0 0 1 0 0 0 1 0 0 0 0 1 0 2 0 0 0 0 0 1 0 1 0 0 1 1 0 1 0 0 0 0 0 1 2 0 0 0 0 1 1 1 0 0 0 1 0 0 1 0 0 0 0 1 1 1 0 1 0 1 0 1 0 1 0 0 0 1 0 0 1 0 0 0 1
IND788 1 0 1 1 0 0 0 1 0 0 0 0 0 1 0 0 1 0 0 0 1 0 0 0 1 1 1 1 0 0 0 0 1 0 1 0 0 0 0 0 0 0 1 0 0 0 0 1 1 2 1 1 0 0 0 1 0 0 1 1 1 0 0 0 0 1 1 0 0 1 0 0 0 1 0 1 0 1 1 0 1 1 0 1 0 0 0 1 1 1 0 0 0 1 0 0 0 0 0 0
IND789 0 0 0 0 0 0 0 0 1 0 0 0 1 0 0 0 0 1 1 0 0 1 0 1 0 0 0 0 0 0 2 1 0 0 0 0 0 1 0 0 0 1 0 0 1 1 1 0 1 0 2 0 1 1 0 0 1 1 0 1 0 1 1 0 0 0 0 2 1 0 0 1 0 0 1 0 0 0 0 0 1 0 0 0 0 0 0 1 1 0 2 1 0 0 0 0 2 0 0 0
IND790 0 1 0 0 1 1 0 1 0 0 0 1 0 2 1 0 0 0 2 0 0 0 0 0 0 0 1 0 0 1 0 0 0 1 0 0 0 0 1 1 1 0 0 0 0 0 1 0 0 0 1 0 0 0 0 0 0 1 0 1 0 0 0 0 0 1 1 0 1 0 1 0 1 1 0 1 0 0 1 2 0 0 1 0 0 0 1 1 0 1 0 0 0 1 0 1 1 0 0 0
IND791 0 0 0 0 0 0 0 0 0 0 1 1 0 0 1 1 0 1 2 1 1 0 1 0 0 1 0 0 0 0 1 0 0 0 1 0 0 0 0 2 0 0 0 1 0 2 0 0 0 0 0 0 0 1 0 0 0 0 1 0 0 0 0 0 1 1 0 0 1 1 0 0 1 1 0 0 1 2 0 1 0 1 1 0 1 1 0 0 0 0 1 0 0 1 1 0 0 0 0 1
IND792 0 0 1 0 0 1 0 0 0 0 0 2 1 1 0 0 0 2 0 0 1 0 0 1 1 1 0 0 0 0 0 1 1 2 0 0 0 0 0 0 1 1 0 0 0 1 0 0 0 0 0 1 0 0 0 0 0 0 0 0 0 1 2 0 0 1 1 0 0 0 0 0 2 0 1 1 1 1 0 0 0 1 0 0 0 0 0 1 1 0 0 0 0 0 0 1 0 0 0 2
IND793 0 0 0 0 1 0 0 1 1 1 0 0 0 0 0 1 0 1 1 0 0 1 0 1 1 1 1 1 0 0 2 0 1 2 0 1 0 1 0 0 0 0 1 0 0 0 0 0 0 1 1 0 0 0 0 0 1 2 1 0 0 2 0 0 0 0 1 1 1 0 2 0 1 0 0 0 0 0 0 0 0 0 0 0 1 0 1 0 1 0 1 0 1 1 1 0 0 0 0 1
IND794 1 0 2 0 0 1 1 0 0 0 0 1 0 0 0 1 0 0 0 0 1 0 0 0 0 1 0 1 1 0 1 1 0 1 0 0 0 0 2 0 1 1 0 0 1 0 0 2 0 0 0 0 0 1 1 1 0 0 1 0 0 1 0 0 0 0 0 0 0 1 0 1 0 0 0 0 1 0 0 0 0 0 1 0 0 0 1 1 1 0 0 1 1 1 0 1 0 0 0 0
IND795 0 0 0 1 0 0 0 0 0 0 1 1 0 0 1 1 1 0 1 0 1 0 1 2 0 0 0 1 1 1 1 0 0 0 0 0 2 1 1 0 2 1 1 0 2 0 0 0 0 0 0 2 0 0 0 0 0 0 1 1 0 0 1 0 0 1 0 1 0 0 0 0 0 1 1 0 1 2 0 0 0 1 0 0 0 0 0 0 0 0 1 0 2 1 0 0 0 0 1 0
IND796 0 2 0 2 0 0 1 2 0 0 0 0 1 0 1 0 0 0 0 0 0 1 1 2 0 1 0 0 0 1 1 0 1 0 0 0 1 0 1 0 0 1 0 2 1 0 0 0 0 0 0 1 1 0 0 0 0 0 1 1 1 0 1 1 1 0 0 1 1 1 1 1 0 0 0 1 1 0 1 0 0 0 1 0 2 1 0 0 0 1 1 0 1 1 0 0 1 0 0 1
IND797 0 1 1 0 0 0 0 0 0 0 0 0 1 0 1 0 0 1 0 1 1 0 0 0 0 0 2 1 0 0 0 0 0 0 1 0 0 1 0 0 0 0 1 2 0 1 0 0 0 1 0 0 1 1 0 0 0 0 0 1 1 0 0 0 0 0 0 1 0 0 0 1 0 0 0 1 1 0 1 1 0 0 1 0 0 0 0 0 0 1 1 0 1 0 0 1 0 2 0 0
IND798 1 0 0 0 0 1 0 0 2 0 0 1 0 0 0 1 0 0 0 1 0 0 0 0 1 0 0 1 0 2 0 2 0 0 1 1 1 0 1 0 1 0 0 0 0 1 1 1 1 0 0 0 0 0 1 1 0 0 0 1 0 1 0 1 1 0 1 1 0 0 0 0 0 1 0 1 0 0 0 0 1 0 0 1 0 0 0 0 0 0 0 0 0 1 1 1 1 0 1 0
IND799 0 0 1 0 0 0 0 0 1 0 0 0 1 0 0 0 1 0 0 0 0 0 0 0 1 0 0 0 1 0 0 0 0 0 1 0 0 0 1 0 0 1 0 0 0 0 0 0 0 0 0 0 0 0 0 1 1 0 0 0 0 0 1 1 0 0 0 0 0 0 0 1 0 0 0 1 0 1 0 0 0 0 0 1 0 1 1 0 0 0 0 0 0 0 0 1 0 2 0 0
IND800 0 2 1 0 0 0 1 0 0 0 0 0 1 0 0 1 0 0 1 1 2 0 1 1 0 0 1 1 0 0 1 0 1 1 0 0 0 2 0 1 1 0 1 0 1 0 0 0 1 0 0 0 0 0 1 2 0 2 0 1 1 0 0 0 0 0 1 1 0 0 1 0 1 2 0 1 0 1 1 1 0 1 1 1 2 0 1 0 0 1 0 1 0 0 1 0 0 0 0 0
IND801 0 0 0 0 2 1 0 1 1 0 0 0 0 1 0 1 0 2 0 1 0 1 1 0 0 0 1 0 0 0 0 0 0 1 1 0 0 0 0 0 0 0 0 0 1 0 1 1 0 0 1 0 0 0 1 1 0 2 1 1 0 0 1 0 0 0 0 1 0 0 0 1 0 0 0 0 1 1 0 0 0 0 1 0 0 0 1 0 0 0 0 0 0 0 1 0 0 0 0 0
IND802 1 0 0 0 0 0 1 0 0 0 1 1 0 0 0 1 1 0 1 1 1 0 0 0 0 1 1 0 2 0 2 2 1 1 0 0 0 0 0 1 0 0 1 0 0 0 1 0 0 0 1 0 0 1 0 0 0 0 1 0 1 0 1 0 0 0 0 2 0 0 1 0 1 1 0 0 0 0 1 1 0 1 0 1 0 1 0 1 0 0 0 0 0 1 0 0 0 0 0 0
IND803 2 0 0 0 2 0 0 0 1 0 1 0 1 0 0 0 0 1 0 0 0 1 1 0 0 1 0 0 0 0 0 1 1 0 0 0 0 0 0 0 1 1 1 0 2 0 0 1 1 2 1 0 0 1 0 1 1 0 0 0 0 0 1 0 0 1 0 1 0 0 0 1 0 0 0 0 0 0 0 0 0 0 0 0 0 0 0 0 1 0 1 0 1 0 1 1 0 0 0 0
IND804 0 0 1 0 0 1 0 0 0 0 0 0 0 0 0 0 1 1 0 1 2 1 0 1 1 1 0 0 2 0 0 1 1 1 0 0 0 0 0 1 0 0 0 0 0 1 0 1 1 0 0 0 0 0 1 1 1 1 1 2 0 0 0 0 0 0 1 0 0 0 1 2 0 0 0 0 1 1 0 1 1 0 0 1 0 0 1 0 0 0 0 0 0 1 1 1 1 0 1 0
IND805 1 0 0 0 0 1 0 0 0 1 1 0 0 1 0 0 0 2 1 1 0 1 0 1 0 0 0 1 1 0 1 0 1 0 1 2 0 0 1 0 0 2 0 0 0 1 1 1 0 1 1 1 0 0 0 0 0 0 1 0 1 1 0 0 2 2 1 0 0 0 1 1 0 1 0 1 1 0 0 0 0 0 0 0 0 0 0 2 0 0 1 0 1 0 0 1 0 1 0 0
IND806 1 0 0 0 1 0 0 0 0 0 0 1 2 0 0 0 0 0 0 1 0 2 0 1 0 1 0 0 1 0 0 0 0 0 1 2 1 1 0 0 1 2 1 0 0 0 0 0 0 1 1 1 0 1 0 0 0 0 1 0 0 1 1 0 1 1 0 0 0 0 0 0 0 0 1 0 0 1 0 1 0 1 0 1 0 2 1 1 1 1 1 1 1 0 0 0 0 0 0 0
IND807 0 0 1 0 1 1 1 0 0 0 1 0 0 1 1 0 1 1 0 1 0 0 0 1 1 0 1 0 1 0 0 1 0 1 1 1 0 0 0 0 0 0 0 1 1 1 1 0 0 1 0 0 1 1 1 1 1 0 0 0 1 0 1 0 1 0 0 0 1 0 0 0 0 1 1 0 0 0 0 0 1 1 0 1 1 1 0 1 0 1 1 1 1 1 0 0 1 0 0 1
IND808 1 0 0 0 0 0 0 1 0 1 0 0 0 1 0 0 0 0 0 1 0 1 0 0 0 1 1 1 0 1 1 2 0 1 1 0 1 0 1 0 1 0 1 0 0 1 0 0 0 0 0 0 1 0 0 0 0 0 0 1 1 0 1 0 1 1 0 0 0 1 1 1 0 1 0 1 0 0 1 0 1 0 1 0 1 0 0 0 1 0 1 0 0 0 0 0 0 1 0 0
IND809 2 0 1 0 0 0 0 0 0 0 1 0 0 1 2 0 0 0 0 0 0 1 2 1 0 1 1 0 1 0 0 0 0 0 0 0 1 0 0 1 0 0 0 2 0 0 0 1 0 0 1 0 0 0 0 1 0 1 1 1 0 0 0 0 0 1 0 0 0 1 1 1 0 0 2 1 0 0 1 0 1 0 1 1 1 1 0 0 0 1 0 1 0 1 1 0 0 0 0 1
IND810 0 0 1 0 0 1 0 0 0 1 2 1 0 0 1 1 1 0 1 0 0 0 1 0 1 1 1 0 0 0 0 0 0 0 0 1 0 1 1 0 0 1 0 2 0 0 0 0 1 0 0 0 0 0 0 0 0 0 0 0 1 0 0 0 0 2 0 0 0 0 0 1 1 0 2 0 1 0 0 1 0 0 0 0 1 1 1 0 0 0 0 0 0 2 0 1 1 1 0 1
IND811 0 0 0 0 1 1 1 0 1 0 0 0 1 0 0 1 0 0 0 0 0 1 0 1 1 0 1 0 1 1 0 1 1 1 1 0 0 1 0 1 0 0 1 0 0 1 0 0 0 1 0 1 0 1 1 1 0 0 1 1 0 1 0 0 1 0 0 0 0 2 0 0 1 1 0 1 0 1 0 1 1 0 1 0 0 0 0 0 0 0 0 0 1 0 0 0 1 0 0 1
IND812 0 1 1 0 1 1 0 0 0 1 1 1 0 1 0 2 0 1 0 0 0 2 0 0 0 0 1 0 1 0 1 0 1 0 1 1 1 0 0 0 0 1 1 0 0 1 0 1 0 1 1 1 1 0 0 1 1 0 1 0 0 0 1 0 1 0 1 0 1 1 0 1 1 2 0 1 0 0 1 0 1 0 0 0 1 0 0 0 0 1 1 0 0 0 2 1 1 0 1 0
IND813 1 0 1 1 0 1 1 1 1 1 0 0 0 1 0 0 0 1 0 1 0 0 2 1 1 0 0 0 1 0 0 0 1 1 0 0 0 2 0 0 0 1 1 0 2 0 0 0 0 1 0 0 0 1 0 0 0 0 1 1 0 0 0 1 0 0 0 0 0 0 1 0 0 0 0 1 0 0 0 0 0 0 1 1 1 1 0 2 2 1 0 0 1 2 0 0 1 0 0 1
IND814 0 1 1 1 2 1 0 1 0 1 0 1 0 0 0 0 0 0 2 2 0 0 0 0 1 0 1 0 0 1 0 1 0 0 2 0 0 0 0 0 0 0 0 1 1 1 1 1 0 0 1 0 1 0 0 1 0 0 0 1 0 0 0 0 0 0 1 1 0 1 0 1 0 0 0 0 1 0 0 1 0 1 1 0 1 1 0 0 0 0 1 0 1 0 0 0 2 0 0 0
IND815 0 1 0 0 0 0 2 0 0 2 0 1 2 0 1 0 0 0 0 1 0 0 0 0 0 1 0 0 1 0 1 0 0 0 0 1 0 0 0 0 0 0 2 0 0 1 0 1 1 2 0 0 0 0 0 0 0 1 1 0 0 0 0 0 1 2 0 0 0 0 1 0 0 0 1 1 0 0 1 1 0 0 0 0 1 1 1 0 0 0 0 1 1 0 0 0 0 0 0 0
IND816 0 1 2 0 0 0 1 2 0 2 1 0 1 0 0 1 0 0 0 0 0 0 0 1 1 0 0 0 0 0 1 1 1 0 1 1 2 0 2 0 0 1 1 0 1 0 0 0 1 1 0 1 0 0 0 1 1 0 0 0 0 0 1 0 1 0 0 0 0 0 0 0 1 1 1 1 1 0 0 0 1 1 0 0 0 2 1 0 0 1 0 0 0 0 1 0 0 0 0 1
IND817 2 0 0 1 1 1 1 0 0 0 0 2 0 0 0 1 0 0 2 0 0 0 0 0 0 0 0 0 0 1 1 0 1 1 0 0 1 0 0 0 1 0 0 0 0 0 0 1 1 1 0 0 0 0 0 0 1 0 1 0 1 0 0 0 1 1 1 0 1 0 0 1 1 0 1 1 1 0 1 0 0 0 0 1 0 1 0 0 0 0 2 1 0 1 0 0 0 0 0 0
IND818 0 0 1 1 0 0 1 0 0 0 0 0 0 0 0 0 0 1 0 0 2 0 1 0 1 1 0 0 0 1 0 0 0 1 0 0 0 0 0 2 0 0 0 0 0 1 0 0 2 0 0 0 0 0 1 0 0 0 0 1 2 0 0 1 1 0 0 1 0 0 1 1 0 0 0 0 0 0 1 0 0 1 0 0 1 0 1 1 1 0 0 1 1 0 0 0 0 0 1 1
IND819 0 0 0 0 1 0 0 0 1 0 1 0 1 0 0 0 1 0 1 0 0 0 1 0 1 1 0 0 0 0 0 0 0 0 0 0 0 1 0 2 0 0 0 0 1 1 0 1 0 0 0 0 0 0 1 1 1 1 2 0 0 0 0 0 0 0 0 1 0 0 0 0 0 0 0 0 2 0 0 1 1 0 1 0 0 0 0 0 2 1 0 1 0 0 0 1 0 1 0 0
IND820 1 0 0 0 0 0 0 0 0 1 0 0 1 1 0 1 0 0 1 0 0 2 0 2 0 1 0 0 2 1 2 0 0 0 0 1 0 1 1 0 0 0 0 0 0 1 0 0 0 0 0 0 0 0 0 1 1 0 1 0 0 0 2 1 0 1 0 1 1 1 0 0 0 0 1 1 1 0 0 1 0 0 0 1 0 0 1 0 2 0 1 0 0 0 0 0 0 1 0 1
IND821 0 1 0 1 1 0 0 0 1 0 0 0 1 0 0 0 1 0 1 0 1 0 0 1 0 0 0 0 1 0 0 0 0 1 1 2 0 1 0 1 0 1 1 1 0 0 0 1 1 1 0 0 0 0 0 0 0 2 2 0 1 0 0 0 0 0 0 0 0 1 1 1 2 0 0 1 0 1 1 1 1 0 1 0 0 0 1 0 0 0 0 0 1 1 0 0 1 0 1 0
IND822 0 1 0 2 0 0 1 0 1 0 0 0 1 0 1 1 0 0 0 1 1 0 0 1 0 0 0 0 0 0 0 1 0 0 1 0 1 0 2 0 0 0 1 0 2 0 0 0 0 0 0 0 0 1 0 0 2 0 1 1 0 0 0 0 0 0 1 0 0 1 0 1 1 1 0 0 0 1 0 0 1 0 0 1 1 0 1 1 1 0 0 0 1 0 0 0 0 0 0 1
IND823 2 0 0 0 1 0 0 0 1 0 0 0 1 1 0 1 1 1 0 1 0 0 0 1 1 0 2 1 0 1 1 0 0 0 2 0 1 0 0 0 0 0 0 1 0 1 0 1 0 1 0 0 0 0 0 1 0 0 0 0 0 1 0 1 0 1 0 0 0 1 1 0 0 0 0 0 0 0 0 0 0 0 0 0 0 1 1 1 0 1 0 0 0 0 1 0 0 2 0 0
IND824 1 2 0 0 0 1 0 0 0 0 0 0 0 0 0 0 0 0 0 1 0 1 1 1 1 1 0 1 1 0 1 0 1 0 0 0 0 1 0 1 1 1 0 0 1 0 1 1 0 0 2 1 1 0 0 1 0 0 0 0 0 0 1 0 1 1 1 1 0 0 0 0 1 0 1 1 0 1 1 1 0 0 0 0 1 0 0 1 0 0 1 0 0 1 1 0 0 0 0 0
IND825 0 0 0 1 1 1 0 1 1 0 0 0 0 1 0 1 1 0 1 0 1 1 2 1 0 1 0 0 0 0 1 1 1 1 0 0 0 1 0 0 1 2 0 0 0 0 0 2 0 0 0 1 1 1 1 1 1 0 0 0 2 0 1 0 0 1 1 0 0 0 0 0 0 1 1 0 0 0 0 0 0 0 1 0 1 0 0 0 0 0 0 1 2 1 2 0 0 0 1 0
IND826 0 1 1 0 1 1 0 0 1 0 0 0 0 1 0 0 1 0 0 0 0 0 1 1 0 0 1 0 1 0 0 0 0 2 0 0 1 1 0 0 0 0 0 0 0 0 1 0 0 2 0 0 0 1 0 1 0 1 0 1 0 0 0 1 1 1 0 0 0 0 1 1 0 0 1 1 1 1 1 1 0 1 0 0 0 2 0 0 0 0 0 1 0 0 1 0 0 1 1 1
IND827 0 0 0 0 1 0 0 0 1 0 0 2 2 0 0 0 2 0 0 0 0 1 1 0 1 0 1 0 1 1 0 1 0 0 0 0 0 0 0 1 1 0 0 1 0 1 0 0 1 2 0 0 0 1 0 0 0 1 0 0 2 2 0 0 1 1 0 0 0 0 0 2 1 0 0 0 0 0 0 1 0 0 1 0 0 0 1 0 0 1 0 1 0 0 1 0 0 1 0 0
IND828 0 0 1 1 0 2 0 1 1 0 0 1 0 0 0 0 1 0 0 1 0 0 1 0 0 1 1 0 0 0 0 1 0 1 1 1 1 0 1 1 1 0 0 2 0 0 1 0 1 2 0 0 0 0 0 2 0 1 0 0 0 0 0 0 0 1 0 0 0 0 0 0 0 1 0 0 0 1 0 0 0 1 0 0 0 1 0 1 0 0 0 0 2 1 1 1 0 0 0 1
IND829 0 0 1 1 2 1 0 0 0 1 0 0 1 1 1 0 2 0 0 0 0 1 0 0 0 0 0 1 1 0 2 0 1 0 1 0 1 1 0 0 0 1 1 1 0 1 0 0 0 0 0 1 0 0 0 0 0 0 0 0 1 0 1 0 0 0 1 1 1 0 0 1 0 0 0 0 0 1 0 0 1 1 0 0 0 0 0 1 1 0 0 1 0 0 0 0 2 2 1 0
IND830 0 1 0 1 0 0 1 0 0 0 0 0 0 0 0 0 1 0 0 2 0 1 0 0 0 1 0 0 0 0 0 0 0 0 1 1 0 2 2 1 0 0 0 1 1 0 0 1 0 0 1 0 1 1 0 0 1 2 0 2 0 1 0 0 1 0 0 0 1 0 1 0 1 0 0 2 0 0 1 0 0 1 1 0 0 0 0 0 0 0 0 1 1 0 1 1 0 0 0 1
IND831 0 1 1 2 0 0 0 0 0 0 0 0 0 0 0 1 0 0 0 0 0 1 0 0 0 0 1 0 0 0 0 1 1 0 0 1 0 1 1 0 0 0 0 1 0 1 0 0 0 0 0 1 0 2 1 1 1 0 1 1 0 0 1 0 1 1 0 0 2 0 1 0 0 0 0 2 0 1 0 0 0 1 1 0 0 0 1 1 0 0 1 0 0 0 0 0 0 1 1 0
IND832 0 1 0 1 1 0 1 1 1 0 1 1 0 0 0 0 0 0 0 0 0 0 1 1 0 0 0 0 0 1 0 1 0 1 2 1 0 0 0 0 0 0 1 0 0 0 0 1 0 1 0 0 0 0 0 0 1 0 0 0 0 1 0 1 0 1 0 0 0 0 0 1 0 0 2 0 1 0 0 1 2 0 0 0 0 2 0 0 0 2 1 1 0 0 1 1 0 0 1 1
IND833 2 0 1 0 1 1 1 0 1 0 0 0 1 1 0 1 1 0 0 1 0 0 0 0 0 1 0 0 0 0 0 0 0 0 0 0 1 0 0 1 0 0 0 1 1 0 1 1 1 1 0 0 1 0 2 0 0 0 0 1 1 0 0 0 1 1 1 1 0 1 0 1 0 0 0 0 0 1 1 0 0 1 1 0 0 0 2 0 1 0 0 1 0 0 0 1 0 2 2 0
IND834 0 1 1 0 2 1 0 1 0 0 1 0 0 1 0 0 1 1 0 1 0 1 0 0 0 0 0 1 0 0 0 0 0 0 0 1 0 0 0 0 0 0 0 0 0 1 0 1 0 0 0 2 0 1 0 0 0 0 1 1 1 0 0 1 0 0 0 0 0 0 1 0 0 1 0 1 1 0 0 0 0 2 0 0 0 0 1 2 0 0 1 0 0 0 1 0 0 0 1 1
IND835 0 0 0 0 0 0 0 0 0 0 0 0 1 0 0 0 0 0 1 0 0 1 0 0 0 0 0 1 0 1 0 0 0 0 0 0 1 0 0 0 1 0 0 0 0 0 1 0 0 1 0 0 0 0 1 1 2 1 0 2 0 0 0 0 0 1 0 0 0 1 1 0 1 1 0 2 1 0 1 1 0 1 1 0 1 1 0 1 1 0 1 0 1 0 0 0 0 1 0 0
IND836 0 1 1 0 1 1 1 0 0 0 0 0 1 1 1 0 0 2 1 0 0 1 1 1 0 1 1 0 1 2 0 1 0 0 0 2 1 1 0 0 0 1 1 1 0 1 1 0 0 0 1 0 0 0 0 1 1 0 0 0 0 1 0 0 2 1 2 1 0 1 0 0 0 2 0 1 0 0 1 0 1 0 1 0 0 0 0 0 0 1 0 0 0 1 0 1 1 1 0 0
IND837 0 0 0 1 0 0 0 0 0 0 0 1 0 0 0 1 0 0 1 1 0 0 0 1 0 1 0 0 1 0 1 0 0 1 1 0 1 0 0 0 0 0 0 1 1 1 1 0 1 1 1 1 2 1 1 0 0 0 0 0 0 2 1 1 0 1 0 1 0 0 1 1 1 0 0 1 1 0 0 0 0 0 0 0 0 0 1 0 1 0 0 0 0 0 0 1 0 0 0 0
IND838 0 0 1 1 0 0 0 1 1 1 0 1 0 1 0 2 0 0 1 1 1 0 1 1 1 0 1 1 1 1 0 0 0 1 0 0 1 0 1 0 1 1 0 0 1 0 0 1 1 0 0 0 0 0 1 0 0 0 0 0 1 0 1 0 1 0 0 0 0 1 2 0 2 0 1 0 0 0 0 2 0 1 0 1 0 1 0 0 1 0 0 0 0 0 0 0 0 1 0 0
IND839 0 1 0 0 0 1 0 0 1 1 0 0 0 0 0 0 1 0 0 0 1 0 0 0 1 0 0 1 0 0 0 0 0 1 1 0 1 0 0 0 1 1 0 1 0 0 0 0 0 1 0 1 1 0 0 0 0 1 0 1 0 0 2 0 0 0 1 2 0 1 1 1 0 0 1 0 0 0 0 2 1 0 0 1 1 1 0 1 0 0 1 1 1 1 0 0 1 0 1 0
IND840 1 0 2 0 0 0 0 1 0 0 0 0 0 0 1 0 1 0 0 0 0 0 0 0 0 0 0 0 1 0 0 0 2 0 0 0 1 1 1 0 1 0 0 1 0 0 1 1 0 0 0 0 1 1 0 1 0 0 1 0 0 0 0 0 0 1 0 1 0 0 1 0 0 0 0 1 1 0 0 1 1 1 1 1 0 1 0 0 0 0 0 0 0 0 0 0 0 2 0 0
IND841 0 0 1 0 0 0 0 0 0 1 0 1 0 1 0 0 0 0 1 0 1 0 0 0 0 0 1 0 1 0 0 0 0 2 0 0 0 0 0 0 0 0 1 0 0 0 0 1 0 0 0 0 1 0 0 0 0 0 1 0 0 0 1 0 1 1 0 2 1 1 1 1 0 1 0 1 0 2 1 1 0 0 0 1 0 0 0 0 0 1 0 0 0 0 0 0 0 0 0 0
IND842 1 1 0 0 0 0 0 0 1 0 1 0 0 0 2 0 0 1 0 2 0 1 1 1 1 0 0 0 0 1 1 1 1 0 0 0 0 1 0 1 0 0 0 0 0 1 0 0 0 0 0 0 1 0 1 0 1 0 1 1 1 0 0 2 1 0 0 0 0 0 1 1 0 0 1 1 0 1 0 1 2 1 1 0 0 0 1 0 0 0 1 1 0 1 1 0 0 1 1 0
IND843 1 1 0 2 0 0 0 0 0 1 0 0 0 1 0 0 0 1 1 1 0 0 0 0 0 1 0 0 0 1 0 0 0 0 0 0 1 0 0 0 1 0 0 0 0 0 0 0 1 0 0 0 0 0 1 0 0 0 0 1 0 1 0 1 1 0 1 0 0 1 2 1 0 1 0 0 0 0 0 1 1 1 0 0 2 1 0 1 1 0 1 0 0 1 0 0 0 0 0 1
IND844 0 1 0 1 0 0 0 0 1 0 0 1 1 0 1 0 1 1 1 0 0 0 2 0 1 0 1 2 1 0 1 1 1 1 0 0 0 0 0 1 1 1 0 1 0 0 0 0 0 0 0 0 0 0 0 0 1 0 0 1 0 0 1 1 1 1 0 1 0 1 0 2 0 1 0 0 0 0 0 0 1 0 0 0 2 0 0 0 2 0 0 0 1 0 0 0 0 0 0 1
IND845 2 0 1 1 0 0 0 1 0 0 1 0 1 0 0 2 0 0 1 1 0 0 0 2 1 1 2 0 0 0 2 0 0 0 0 0 0 0 0 1 1 1 0 0 0 0 1 1 0 0 0 0 0 1 1 0 0 1 0 1 0 0 0 0 1 1 0 2 1 0 0 0 0 0 0 1 1 0 1 0 0 0 0 1 1 1 0 0 1 0 1 0 0 0 0 1 0 0 1 0
IND846 0 1 0 0 0 1 0 1 1 1 2 0 2 1 0 0 1 0 1 0 0 0 0 0 0 1 0 0 0 0 0 1 1 0 2 0 2 0 1 0 1 0 1 0 1 0 0 0 0 0 0 0 0 0 0 0 0 0 0 0 1 1 0 0 1 1 0 1 0 1 0 0 1 0 1 2 0 0 1 1 0 0 1 0 0 2 0 1 2 0 0 1 1 1 1 0 1 0 1 0
IND847 0 1 0 1 2 0 1 1 1 1 0 0 0 0 0 2 1 0 0 0 0 0 0 0 0 0 1 1 1 1 0 0 0 0 0 1 1 0 0 0 0 1 0 1 0 1 1 1 1 0 0 0 0 0 0 0 0 2 0 0 1 0 1 0 0 1 1 0 0 0 0 0 0 0 0 0 0 0 0 1 0 0 1 1 1 1 1 0 0 1 0 0 1 0 1 0 0 0 0 1
IND848 0 0 0 0 0 1 2 0 1 0 0 1 0 0 1 0 1 1 0 0 0 2 1 1 0 1 0 0 1 0 0 1 1 1 1 1 0 0 1 0 1 1 0 0 0 0 0 1 2 0 0 0 1 2 0 2 1 2 1 1 2 0 0 1 0 0 0 0 1 0 0 1 1 0 2 0 0 0 0 1 0 0 0 1 0 0 0 1 1 1 1 0 0 1 0 1 0 0 0 0
IND849 0 1 1 0 0 1 1 0 0 2 0 1 0 0 0 1 0 1 1 0 0 0 1 0 0 0 1 0 1 0 1 0 0 1 0 1 1 1 0 0 1 0 0 1 0 2 0 0 0 0 1 0 0 0 0 0 0 1 0 0 0 1 1 1 1 0 1 1 0 0 1 0 1 0 0 0 1 0 1 1 0 0 2 0 1 0 0 0 1 0 0 0 0 1 1 0 0 0 0 0
IND850 0 0 0 0 1 0 0 0 0 1 0 1 0 1 0 1 1 0 1 0 1 0 0 0 2 0 0 0 0 0 1 0 1 0 0 2 0 0 0 0 0 0 1 1 1 0 0 1 0 0 0 0 0 0 1 1 0 0 0 2 0 1 1 1 0 0 0 0 1 1 2 1 0 2 0 0 0 0 0 1 0 0 1 0 0 0 0 0 0 0 0 1 1 0 0 1 0 0 1 0
IND851 0 1 0 0 0 0 2 0 1 1 1 0 0 1 0 1 0 0 0 0 0 0 0 0 1 0 2 0 0 1 0 1 1 0 2 0 0 0 0 1 1 0 0 0 0 0 0 1 0 0 0 0 0 0 0 1 1 1 0 1 1 2 0 1 1 0 0 0 1 0 0 0 1 1 2 0 1 0 0 0 2 0 0 0 1 1 0 0 1 0 0 1 1 0 0 1 1 0 1 0
IND852 0 1 0 1 0 1 1 0 0 1 1 0 0 1 0 1 0 0 0 0 1 0 0 0 0 0 0 1 0 1 0 1 1 0 0 0 1 0 0 0 1 0 0 0 0 1 0 0 0 0 1 1 1 0 0 0 0 0 0 0 1 0 1 1 1 0 0 0 0 0 1 0 1 1 1 2 0 0 0 0 1 0 0 0 1 1 0 1 0 0 0 0 1 1 1 1 1 1 1 0
IND853 0 0 1 0 0 0 1 0 0 0 1 1 0 1 0 0 0 2 0 0 1 0 0 0 0 1 0 0 0 0 0 1 1 1 2 0 0 1 0 1 0 0 1 1 1 0 1 1 0 0 0 0 1 1 0 0 0 0 0 0 0 0 0 0 0 0 0 1 0 0 2 1 0 0 0 0 0 0 0 0 0 0 2 0 1 0 0 0 1 0 1 1 0 0 1 1 1 0 0 0
IND854 0 0 0 0 1 0 1 1 1 0 0 1 1 0 1 0 0 0 0 0 0 0 0 1 1 1 0 0 1 2 0 0 2 0 1 1 0 0 1 1 0 0 0 0 1 0 1 1 1 1 0 1 0 0 0 0 0 0 1 0 0 0 0 1 0 1 1 0 0 1 1 1 0 0 0 0 1 2 0 0 0 1 1 0 0 0 0 0 0 1 1 0 1 1 0 0 1 0 0 0
IND855 0 1 0 0 1 0 0 1 1 1 0 0 1 0 1 0 0 1 0 0 0 1 0 0 0 1 0 0 0 0 0 0 0 0 1 0 1 2 0 1 0 2 1 0 0 0 0 0 2 0 0 0 2 0 0 0 0 0 1 0 1 0 0 1 1 0 1 1 2 0 1 1 0 0 0 0 0 0 0 1 1 2 0 0 0 1 1 0 0 0 2 0 0 0 2 1 0 0 0 0
IND856 0 0 0 1 0 0 0 0 1 0 0 0 2 1 1 0 0 0 1 1 0 0 0 0 0 0 0 1 0 0 0 1 0 0 0 1 1 1 0 0 1 0 0 0 0 0 1 0 0 0 1 0 0 1 0 1 0 0 0 1 1 1 1 1 0 2 0 1 0 1 0 0 0 0 0 0 1 0 1 0 0 0 1 0 1 0 0 1 1 0 0 0 0 0 0 0 0 0 0 0
IND857 0 0 1 0 0 0 0 1 0 0 0 1 0 0 1 1 1 0 1 0 0 1 0 0 0 1 0 0 1 0 1 1 0 0 1 0 0 0 0 1 1 0 1 1 0 0 0 0 0 0 1 1 0 1 0 1 0 2 1 1 0 0 0 1 0 2 0 0 0 1 1 1 1 0 0 1 0 0 0 0 0 1 1 1 0 0 0 0 1 0 1 0 0 1 0 1 0 1 0 2
IND858 1 1 0 1 0 0 0 1 1 0 0 0 0 0 0 1 1 1 0 1 0 0 0 1 0 0 1 2 0 0 1 1 0 0 0 0 2 0 1 1 1 1 1 0 0 1 2 0 0 0 0 1 2 1 1 1 1 0 1 0 0 0 0 0 1 0 0 1 0 1 1 1 0 0 0 0 0 0 0 0 0 0 0 1 1 2 0 0 0 0 0 1 0 1 1 0 0 0 0 1
IND859 0 0 0 0 2 0 1 0 0 1 0 0 1 1 0 1 1 1 0 0 1 0 1 0 0 0 0 0 0 1 1 1 0 0 1 0 0 0 0 0 0 0 0 0 0 1 0 0 0 0 1 1 1 0 0 1 0 1 0 1 2 1 0 0 1 0 0 0 1 1 0 0 0 0 1 0 0 0 1 0 0 1 1 0 0 1 0 1 1 1 0 1 1 0 1 1 1 1 0 0
IND860 1 0 0 0 1 0 0 0 1 0 1 1 1 1 1 0 0 0 2 1 1 0 0 0 0 0 1 0 1 0 0 1 0 0 0 1 0 0 1 2 0 0 0 0 1 1 0 1 0 1 1 0 0 0 0 2 1 1 0 0 1 0 0 0 0 1 1 0 1 0 0 0 1 0 0 0 0 0 1 1 0 2 0 0 2 0 2 0 0 0 0 0 0 2 0 2 0 0 0 0
IND861 0 1 1 0 0 0 1 0 0 1 2 0 0 0 0 0 0 0 0 0 1 1 1 2 1 0 1 0 0 0 0 1 0 2 0 1 2 1 0 0 0 0 0 0 0 1 1 0 1 0 0 0 0 0 1 0 1 1 0 0 1 0 0 0 0 1 0 1 0 0 1 1 0 0 1 0 1 0 0 0 0 0 0 1 1 1 0 0 0 1 0 1 0 0 0 0 0 0 0 0
IND862 1 1 0 0 0 1 0 0 0 0 0 2 0 1 1 1 0 1 0 1 0 0 0 1 0 0 1 0 0 1 0 1 1 1 0 0 1 0 0 1 0 0 0 0 1 1 1 1 0 0 0 1 0 1 0 0 1 0 1 1 0 0 0 0 1 1 0 0 1 2 1 1 0 0 1 0 0 0 1 0 0 1 0 0 0 1 0 2 0 2 0 1 0 0 1 0 0 0 2 1
IND863 1 0 0 1 0 1 0 1 0 0 0 1 0 0 0 0 0 0 0 0 0 1 0 0 0 0 2 0 0 0 0 0 0 0 1 0 0 1 0 0 0 0 1 0 1 0 0 1 1 0 1 0 0 0 1 0 0 0 0 1 1 1 0 0 0 0 1 1 0 0 0 0 0 0 0 0 2 1 0 1 1 1 0 1 1 0 0 0 1 1 1 0 1 0 1 1 0 0 2 1
IND864 0 1 1 1 2 0 1 0 0 1 0 0 0 0 0 1 1 1 1 0 0 2 1 0 0 0 0 1 0 0 1 0 0 0 0 1 1 0 0 0 0 2 0 1 0 0 0 0 0 0 2 1 1 0 0 1 1 0 0 0 0 2 0 1 0 0 2 2 0 0 1 0 1 0 0 1 0 1 0 2 1 1 1 0 0 0 0 0 0 0 0 2 1 0 0 0 0 0 0 1
IND865 0 0 2 0 0 0 0 2 0 1 0 0 0 0 0 0 0 1 0 0 0 0 1 0 2 1 0 0 0 0 1 0 0 1 0 1 1 1 1 0 1 0 0 0 0 0 1 0 2 1 1 1 1 0 1 0 0 0 0 1 0 0 1 1 0 0 0 0 0 1 1 0 0 0 1 1 0 0 0 0 0 0 0 1 1 1 0 0 1 1 0 0 0 0 1 0 0 1 0 1
IND866 0 0 1 0 0 1 0 0 0 1 0 0 2 2 0 1 0 0 0 0 0 0 0 1 0 0 0 1 2 0 2 0 0 1 0 2 1 0 0 1 2 1 0 0 1 0 0 0 0 0 0 0 0 0 1 0 1 0 1 0 0 0 0 0 2 1 1 0 0 0 0 0 0 0 0 0 0 0 2 0 1 1 1 0 1 1 1 0 0 1 0 0 0 0 0 2 0 0 1 0
IND867 0 0 0 0 0 0 0 0 0 0 0 0 1 0 0 1 0 0 2 0 0 0 1 1 2 1 0 0 1 0 0 1 0 1 0 0 0 0 1 0 1 0 0 0 0 0 1 0 1 0 0 0 0 0 1 0 1 1 1 0 0 0 0 0 1 0 1 0 1 0 0 0 0 0 0 2 1 0 0 1 0 0 0 0 2 0 0 0 0 1 0 0 0 1 0 0 1 0 1 0
IND868 1 0 0 0 0 0 1 0 0 0 2 0 0 1 1 1 1 0 0 0 1 0 0 0 0 0 0 0 1 0 0 0 1 0 0 0 0 0 0 0 0 0 0 0 1 0 0 1 1 0 0 0 1 0 0 0 0 2 0 2 1 0 1 0 1 1 0 0 0 1 0 1 1 0 0 0 0 2 0 0 1 0 1 0 0 1 0 0 0 0 0 1 0 0 1 0 1 1 1 2
IND869 0 0 0 0 0 0 1 0 1 1 0 0 2 1 1 0 0 0 0 1 1 0 0 0 1 0 0 1 0 0 0 0 0 0 0 0 0 0 0 1 0 1 0 1 0 1 1 0 1 0 0 1 0 1 1 1 0 0 1 1 1 1 0 0 0 0 1 0 0 0 1 0 0 1 0 0 0 0 0 0 1 0 0 0 1 1 1 0 0 0 0 0 0 0 1 0 0 0 1 1
IND870 1 1 1 1 0 0 1 1 0 1 0 1 0 0 1 1 0 0 1 1 0 0 1 1 0 0 1 0 1 1 1 0 0 0 0 0 0 0 0 1 0 0 1 1 0 1 0 0 0 1 0 0 0 0 0 0 0 0 0 0 1 0 0 0 0 1 1 1 0 1 0 0 1 0 0 1 2 1 0 0 1 1 1 0 1 0 1 0 0 0 0 0 0 0 1 0 0 0 1 1
IND871 1 0 0 0 0 1 0 0 1 0 0 0 0 2 1 0 0 0 0 0 1 0 0 0 0 0 1 0 0 0 0 0 1 1 0 1 1 0 0 1 1 1 1 1 1 1 2 0 0 1 1 0 0 0 0 0 1 0 0 0 0 1 1 0 1 1 0 0 0 0 0 0 0 1 0 0 0 0 0 0 0 1 1 0 0 0 0 0 2 0 1 1 0 1 0 0 0 1 0 1
IND872 0 0 1 1 0 0 1 0 1 0 0 0 0 0 0 0 0 1 1 0 0 1 0 0 0 0 0 0 0 1 0 0 1 1 0 0 0 0 0 0 0 0 1 1 1 0 0 0 1 0 0 0 0 1 0 1 0 1 1 0 1 1 0 1 0 0 1 0 0 1 1 1 0 1 0 1 1 2 1 0 1 1 0 1 1 1 1 0 0 0 0 0 0 0 1 0 0 0 0 0
IND873 2 0 1 0 0 0 0 2 0 0 0 1 0 0 0 0 1 1 1 0 0 0 0 1 0 1 0 0 0 0 0 0 0 0 0 0 0 1 0 0 0 0 1 0 0 0 0 0 1 1 0 2 0 0 1 1 0 0 0 0 0 1 0 0 1 1 0 0 0 1 0 0 2 0 0 0 0 0 0 1 1 0 2 0 0 0 0 1 0 0 0 0 0 1 1 0 0 0 1 0
IND874 0 1 0 1 1 0 1 2 0 1 0 1 0 1 0 1 0 0 1 0 1 1 0 0 1 1 1 0 0 1 1 1 0 0 1 2 1 0 0 0 0 2 0 0 0 1 0 0 1 0 2 0 0 1 0 0 0 0 0 2 0 1 0 1 0 2 0 0 1 0 1 0 0 0 1 1 0 1 0 0 0 0 0 1 1 1 1 0 1 0 1 0 0 0 0 0 0 0 1 0
IND875 1 0 1 1 0 0 0 1 1 0 0 1 0 1 1 0 0 0 1 0 0 0 0 0 1 1 0 0 2 0 1 1 0 0 0 1 0 0 0 0 0 0 0 0 0 0 0 1 0 1 1 0 0 1 0 1 0 1 0 0 1 0 0 0 1 1 1 1 1 1 1 1 1 1 1 1 0 0 1 1 1 1 0 0 1 0 1 0 0 0 0 0 0 0 1 1 1 0 0 0
IND876 0 0 0 1 2 0 0 1 1 1 0 0 0 0 0 1 0 0 0 0 1 0 1 0 1 0 0 0 0 0 0 2 0 1 0 0 1 1 1 0 1 0 1 1 0 0 0 0 1 0 1 0 1 0 0 0 0 1 1 2 0 1 0 0 0 1 1 2 1 0 0 1 0 0 2 2 0 2 0 1 0 0 0 1 0 0 0 1 0 0 0 0 0 0 1 1 1 0 2 1
IND877 0 1 0 1 0 0 0 0 0 1 0 0 0 0 0 0 1 1 1 1 0 1 0 0 0 0 1 0 0 0 0 0 1 0 0 1 1 0 1 2 1 1 0 0 1 0 2 0 0 0 1 0 0 1 0 2 1 1 0 1 0 1 0 0 0 0 1 1 0 0 1 0 0 0 0 1 1 0 0 0 0 1 1 1 1 0 1 0 0 0 0 0 0 1 1 1 0 1 1 0
IND878 1 1 1 0 1 0 1 0 1 0 1 1 1 0 1 0 1 0 0 0 0 1 1 0 0 0 1 1 0 0 0 0 1 0 0 0 0 1 0 0 0 1 2 1 0 1 1 0 0 0 0 0 1 0 1 0 0 0 0 0 1 0 1 1 0 1 0 0 0 0 0 0 1 1 0 1 1 1 0 0 1 0 0 1 1 1 0 0 1 1 0 1 0 0 0 0 0 1 1 0
IND879 0 1 0 1 0 1 0 0 0 1 0 0 0 1 0 0 0 0 0 0 1 0 0 0 0 0 0 0 0 1 1 1 0 0 0 0 1 0 1 0 0 0 0 0 1 1 0 1 0 1 0 0 0 0 0 1 0 0 0 2 0 0 0 1 0 0 0 1 0 1 1 0 0 0 0 1 2 0 0 0 0 1 0 1 1 1 0 0 0 0 1 1 0 0 1 0 2 0 0 1
IND880 0 0 0 1 1 1 1 0 1 0 0 1 0 0 0 0 0 0 0 0 0 0 0 0 1 1 1 0 1 0 1 1 0 0 0 1 0 0 1 0 0 0 0 0 0 0 1 1 2 0 2 1 0 0 0 0 1 1 0 0 0 0 1 1 0 0 0 1 0 0 0 1 0 1 0 2 0 0 0 0 0 0 1 1 2 0 1 0 0 1 1 0 0 1 0 0 1 1 0 0
IND881 1 1 1 1 1 0 1 0 0 0 0 0 0 0 0 0 0 2 0 1 0 1 1 0 0 0 0 1 1 0 0 0 1 0 1 0 1 0 1 0 0 1 0 1 1 0 0 0 2 0 1 1 1 1 0 0 0 0 0 0 1 0 0 0 0 0 0 1 0 1 0 0 1 0 2 0 1 1 0 0 0 0 0 0 1 1 1 1 0 0 0 1 0 0 0 1 0 0 0 1
IND882 1 0 0 0 0 0 0 0 2 0 1 1 0 0 0 0 0 0 0 0 1 0 0 1 0 0 0 0 1 0 1 1 1 1 0 2 1 0 0 0 1 0 1 1 0 1 0 0 0 0 0 1 1 0 1 1 1 0 0 0 0 1 0 0 0 0 0 0 0 0 0 0 1 0 0 0 0 0 1 2 0 0 0 0 0 0 0 1 1 0 0 0 0 0 0 0 0 0 0 1
IND883 2 0 0 0 0 1 0 1 1 1 0 0 0 0 0 0 1 0 0 1 0 1 0 0 0 0 1 1 2 0 2 0 1 0 0 0 1 0 0 0 0 1 2 0 1 1 0 0 0 1 0 0 0 0 0 0 1 0 0 0 1 1 0 0 1 0 0 1 0 1 1 1 2 0 1 0 0 1 1 0 0 0 0 0 0 0 0 0 1 1 0 1 1 1 1 1 0 1 0 0
IND884 0 0 0 0 1 0 0 0 2 0 1 0 0 0 1 0 0 1 2 0 0 0 0 0 1 0 0 0 0 0 0 0 0 0 0 1 0 1 1 0 1 0 1 1 0 0 0 0 0 1 1 1 1 1 1 0 2 0 0 1 1 1 0 0 0 1 1 0 0 0 0 1 1 1 0 0 0 1 0 1 0 0 1 0 0 0 2 0 2 0 0 0 0 0 1 0 0 1 0 1
IND885 0 0 0 0 0 1 0 1 1 0 0 0 0 1 1 0 0 0 0 1 1 0 0 0 0 1 1 0 1 0 1 0 0 0 0 0 1 1 1 0 1 1 1 1 1 1 0 1 0 0 0 0 0 1 1 1 0 0 1 1 0 1 1 0 0 0 0 1 0 0 1 0 1 1 0 0 0 1 0 0 2 1 0 0 1 0 0 0 1 0 0 0 0 0 1 0 0 1 0 0
IND886 0 1 1 1 1 1 0 2 1 0 0 0 0 0 1 0 0 0 0 0 0 0 0 1 1 1 1 0 0 0 1 0 1 1 0 1 1 1 0 0 1 1 0 0 0 1 0 1 0 1 0 2 1 0 1 1 0 0 0 1 0 0 0 0 0 1 0 0 0 0 1 0 0 0 0 0 1 0 0 0 1 0 0 0 0 0 0 0 0 0 0 0 0 0 0 0 0 0 0 0
IND887 0 0 2 2 2 1 0 1 0 1 0 2 0 1 0 1 1 1 1 0 0 0 0 0 1 0 1 0 1 0 1 1 0 1 0 1 0 0 2 1 2 1 0 2 0 0 1 1 1 0 1 1 0 0 0 0 0 0 0 0 1 0 0 0 1 2 1 1 1 0 1 1 0 1 0 0 1 0 1 0 2 1 0 0 0 0 1 0 0 0 1 0 2 1 2 0 0 1 1 1
IND888 0 0 0 1 0 0 1 0 1 0 0 0 0 0 0 1 0 1 0 0 1 0 0 2 1 0 1 0 2 0 0 0 0 0 0 1 1 0 1 0 0 0 0 0 1 0 0 0 0 0 0 1 0 0 0 0 0 1 1 2 0 1 0 1 0 0 0 1 0 0 0 0 1 0 1 0 0 1 0 1 1 0 0 1 1 1 0 0 1 0 0 0 0 0 1 0 0 1 0 0
IND889 0 1 1 0 0 1 1 0 0 0 0 0 0 0 0 0 1 0 0 0 0 0 0 0 0 1 0 1 1 0 0 0 1 1 1 0 1 1 1 0 0 0 0 0 1 0 0 2 1 0 0 2 0 0 0 0 1 0 1 0 0 0 0 0 1 1 0 0 0 0 1 0 1 2 1 0 1 1 0 0 1 0 0 1 0 0 0 1 0 0 0 0 1 0 2 0 1 0 2 0
IND890 0 1 0 0 1 1 1 0 0 1 0 0 0 0 1 2 0 0 1 1 0 1 0 0 0 1 0 0 0 0 1 0 0 0 1 0 0 1 0 0 0 2 0 0 1 0 0 0 1 1 0 1 0 0 0 1 0 0 1 0 0 0 0 0 1 0 1 0 0 0 0 0 0 1 0 0 0 1 0 1 0 1 0 0 0 0 1 1 0 1 1 0 1 1 0 0 0 0 1 0
IND891 0 0 0 0 2 0 1 0 2 0 0 0 1 1 1 0 1 1 0 1 0 1 0 0 1 0 0 0 0 0 0 1 0 0 0 1 2 0 1 0 1 0 2 0 1 0 0 0 0 0 0 1 0 0 0 0 0 1 0 0 0 1 2 0 1 0 0 0 0 0 0 1 1 0 1 0 0 1 0 1 1 1 1 1 1 0 1 1 0 1 0 1 0 1 1 0 1 1 0 1
IND892 0 0 1 0 1 1 1 0 0 1 0 1 0 0 0 0 0 1 0 0 1 1 1 1 0 1 1 0 0 1 0 1 0 0 1 0 1 0 0 0 1 0 0 1 1 0 0 0 0 0 1 1 1 1 1 2 0 1 0 1 1 1 0 0 1 0 0 0 1 0 0 0 0 0 1 0 0 0 0 0 0 0 1 0 0 2 0 0 1 0 1 1 1 0 1 0 0 2 0 0
IND893 1 1 2 0 0 0 0 0 1 0 0 1 0 0 1 0 0 0 0 0 0 0 0 0 1 0 1 1 0 0 0 1 0 0 1 0 1 0 0 0 1 0 1 0 0 0 0 0 0 0 0 1 0 0 0 1 1 0 1 1 0 1 0 0 0 2 1 0 0 0 0 0 0 0 0 1 1 0 0 0 0 1 0 1 0 0 0 0 0 1 0 0 1 0 1 1 0 0 0 2
IND894 1 1 0 0 0 0 0 0 1 0 0 0 0 0 0 0 0 0 1 0 1 1 0 0 1 0 1 0 0 0 0 0 0 0 1 0 0 1 1 0 0 0 0 0 0 1 1 0 1 0 0 0 1 1 0 2 0 1 0 0 0 0 0 1 1 0 1 1 0 0 1 1 0 0 1 0 1 1 0 0 2 0 0 1 0 0 1 2 1 1 0 0 0 0 0 0 1 0 1 0
IND895 1 0 0 0 1 0 0 0 0 1 0 0 0 0 1 2 0 1 0 1 1 0 0 0 1 0 1 0 0 1 0 0 1 0 0 1 0 1 0 0 0 0 1 0 0 0 0 0 0 2 1 0 1 2 1 0 0 0 0 0 1 0 0 0 0 0 0 0 0 0 2 0 1 0 0 0 0 0 0 1 0 2 0 1 0 0 0 1 0 0 0 0 0 0 1 0 0 0 0 0
IND896 0 0 0 1 0 2 1 0 1 1 0 1 1 2 0 0 1 0 1 1 0 0 0 0 0 0 0 0 0 0 0 1 0 1 0 0 0 0 1 1 1 0 0 0 0 1 0 1 0 0 1 0 0 0 1 0 1 0 0 1 0 0 0 0 1 0 1 0 1 1 0 0 0 0 0 0 0 0 1 1 1 1 1 2 1 0 1 0 0 1 1 0 0 0 0 1 0 0 0 1
IND897 1 0 0 1 0 0 0 1 0 1 0 1 0 0 1 0 0 0 0 0 0 0 0 1 0 1 0 0 0 0 0 1 0 1 1 0 0 1 0 1 1 0 0 0 0 1 1 0 0 0 0 0 0 1 0 0 2 2 2 0 2 0 1 0 0 0 0 0 0 0 0 2 0 1 0 0 1 1 0 1 1 0 1 1 0 1 0 0 0 0 0 0 0 1 0 0 0 0 0 0
IND898 2 0 0 2 1 1 0 0 0 0 0 1 0 0 0 2 0 1 1 0 1 0 1 0 1 0 0 0 0 0 1 1 0 0 1 1 0 1 1 1 1 1 0 1 0 1 1 2 0 0 0 0 0 0 0 1 2 0 0 0 0 0 0 0 0 0 0 0 0 1 0 1 1 1 0 1 0 1 0 0 0 1 1 0 1 1 0 1 1 0 1 0 0 0 0 1 1 0 1 0
IND899 0 1 0 0 0 0 1 2 1 0 0 0 2 0 0 1 2 2 1 0 0 0 0 1 1 1 0 1 0 0 1 1 1 0 0 0 1 1 0 0 0 1 0 1 0 1 0 1 0 0 0 0 2 0 1 0 0 0 0 1 0 1 1 0 1 0 0 0 0 1 0 1 0 0 0 0 0 0 0 0 1 0 1 0 0 0 0 1 0 1 1 0 0 0 1 0 1 0 1 1
IND900 1 0 0 0 0 0 1 1 1 1 0 0 0 0 0 0 0 0 0 0 0 0 2 0 0 0 0 0 0 0 0 0 1 0 0 0 0 0 1 0 0 1 1 0 1 1 0 0 0 1 1 0 0 0 1 1 0 1 0 1 0 0 0 0 0 0 0 0 1 1 1 0 1 2 0 0 0 0 1 0 0 1 1 0 0 0 0 1 0 0 1 0 0 0 0 0 1 0 0 1
IND901 1 0 2 1 0 0 0 1 1 0 0 1 0 0 0 0 0 0 1 0 0 0 0 2 0 0 1 0 0 0 0 0 1 0 0 0 0 0 1 0 0 0 1 1 0 1 0 1 1 0 1 0 0 0 0 1 0 2 0 1 0 0 1 0 1 0 0 0 1 0 1 0 1 1 0 2 0 1 1 0 1 1 0 0 1 0 1 0 0 0 0 0 1 0 0 1 1 0 0 1
IND902 1 0 0 0 1 0 1 1 0 0 1 0 0 0 1 1 1 0 1 1 0 0 0 2 0 0 0 0 0 0 1 0 0 0 2 0 0 1 1 0 0 1 1 0 0 0 0 1 1 1 2 0 0 0 0 0 0 0 1 0 0 0 1 0 1 1 0 0 0 1 0 0 0 0 2 0 0 0 1 2 0 1 0 1 0 1 1 1 1 1 1 0 0 1 0 0 1 1 1 0
IND903 0 1 1 0 1 1 0 1 0 0 0 1 0 0 0 1 0 0 0 0 0 0 0 0 1 1 1 1 0 0 0 0 0 0 0 0 1 0 0 0 1 0 0 0 0 0 1 0 1 1 1 0 0 0 0 1 0 0 0 0 0 0 0 0 0 1 1 0 1 0 0 0 1 2 1 1 0 0 0 0 0 0 0 1 0 0 2 0 0 0 0 1 0 0 0 0 0 0 0 0
IND904 1 2 0 1 0 1 2 0 0 0 0 0 0 1 0 0 0 1 0 0 1 0 1 1 1 0 0 1 0 0 0 0 0 1 0 0 0 0 0 1 0 1 1 0 1 1 0 2 0 0 1 0 1 1 0 0 0 0 1 1 0 0 1 0 1 0 1 0 1 1 0 1 1 1 1 0 0 0 0 0 0 0 0 2 0 0 1 1 1 0 0 0 0 0 0 0 0 0 0 0
IND905 0 1 1 0 0 1 0 0 0 0 1 1 1 0 0 0 0 0 0 1 0 0 0 0 1 0 1 0 1 0 0 0 1 2 0 1 0 1 0 1 1 0 0 0 0 1 1 0 0 2 1 0 0 0 2 0 1 1 1 1 0 0 1 0 0 0 0 0 0 2 0 0 0 1 0 1 1 1 0 0 1 1 1 0 1 0 0 2 0 1 2 2 1 1 0 0 0 0 0 0
IND906 0 0 1 0 0 0 0 0 0 0 0 0 0 1 0 0 1 0 1 1 0 0 1 0 0 0 1 0 0 0 1 0 1 1 0 0 0 0 0 2 1 1 0 1 0 0 0 0 0 0 0 0 1 0 0 1 1 0 1 0 0 0 0 1 0 1 1 0 0 2 0 0 0 0 0 0 0 1 1 0 1 1 0 0 0 0 0 1 1 1 1 0 1 0 0 1 0 1 0 1
IND907 0 1 0 0 0 2 1 1 1 0 0 0 0 0 1 0 1 0 0 1 0 0 1 0 0 0 0 0 0 1 0 0 1 0 0 1 0 2 0 0 0 0 0 1 0 1 0 2 0 1 1 0 1 0 0 0 2 0 0 1 0 0 0 2 0 0 0 1 0 0 1 0 0 0 0 0 0 0 1 0 1 2 0 0 1 1 0 0 0 2 0 2 0 0 0 0 0 1 0 0
IND908 0 0 0 1 1 0 0 0 1 0 0 0 0 2 1 1 0 0 0 1 0 0 0 0 1 1 0 0 0 0 0 1 1 0 0 0 1 0 2 0 0 0 0 1 1 1 0 0 1 0 0 0 1 1 0 1 1 1 0 1 1 0 0 1 1 0 0 0 0 1 0 0 0 1 0 0 0 0 1 1 0 0 0 0 0 0 0 1 0 1 0 0 1 0 0 0 1 0 0 0
IND909 0 0 1 1 1 2 0 1 0 0 0 0 1 0 0 0 0 0 1 0 0 0 1 2 0 1 0 1 0 1 0 0 0 0 1 1 0 0 0 0 1 0 0 0 0 1 1 0 0 0 0 0 0 0 1 1 0 1 1 1 0 0 1 0 0 1 0 0 1 0 1 0 0 1 0 0 0 0 0 1 1 0 2 0 0 0 0 0 1 1 0 0 0 1 0 0 1 0 0 1
IND910 0 1 1 0 1 0 0 0 2 0 0 1 1 0 0 0 1 1 0 0 0 2 1 0 1 0 1 0 1 0 1 0 1 1 0 0 1 1 0 0 1 0 0 0 1 1 1 0 0 0 0 0 0 0 0 0 1 1 1 0 0 1 1 0 0 0 2 0 0 1 2 1 0 0 0 0 2 0 0 1 0 0 0 1 0 0 1 0 0 0 1 0 0 1 0 0 0 1 1 0
IND911 0 0 0 0 0 0 0 0 0 1 0 0 0 2 1 0 0 0 2 0 1 0 0 1 0 0 0 0 0 0 1 1 1 0 1 1 0 0 1 1 0 0 0 1 0 1 0 0 1 0 1 0 0 1 1 0 0 1 0 0 0 0 1 0 0 0 1 1 0 1 0 0 0 2 0 0 1 0 1 0 0 0 0 0 0 1 1 0 0 0 1 0 0 1 1 0 1 2 1 0
IND912 1 0 1 0 0 1 0 0 1 1 0 0 0 1 0 0 2 0 1 0 0 1 0 1 1 0 1 0 0 1 0 1 1 0 0 0 0 2 1 0 0 0 1 0 1 0 0 0 0 0 0 0 1 0 0 1 0 0 1 1 1 0 0 0 1 1 0 1 1 1 1 1 1 0 2 1 0 0 0 1 0 0 1 0 0 0 1 0 0 1 0 0 1 0 0 0 0 0 0 0
IND913 1 0 1 2 1 0 0 0 0 0 0 1 0 0 0 0 0 1 0 0 1 1 0 0 0 0 1 1 0 0 0 0 1 1 1 0 1 0 0 0 2 1 1 0 0 0 1 1 0 0 0 0 0 0 0 1 0 0 0 0 0 0 1 2 1 0 1 0 0 1 1 2 0 1 0 1 0 0 1 1 0 0 0 0 0 1 0 1 0 0 0 0 0 1 0 2 1 0 2 1
IND914 0 2 2 1 0 0 2 0 1 0 1 0 1 0 1 0 0 0 1 1 1 0 1 0 2 0 1 0 0 0 1 1 0 1 0 0 0 1 0 0 0 0 1 0 1 2 0 0 0 0 0 1 0 1 0 1 0 1 0 0 0 1 0 0 0 0 0 0 0 1 0 1 0 1 0 0 0 1 0 0 0 0 0 1 1 0 2 0 1 0 0 0 1 1 2 0 1 1 1 1
IND915 0 0 0 1 0 0 1 0 0 0 0 1 0 0 0 1 1 0 1 0 0 1 0 0 0 0 1 0 1 0 1 0 0 1 1 0 0 0 0 0 1 1 0 0 0 1 0 0 0 0 1 0 0 0 0 1 0 0 0 0 0 0 0 0 0 2 1 0 1 0 1 1 1 0 0 0 0 1 1 1 0 0 0 0 0 1 0 0 0 0 0 0 0 0 0 0 1 1 0 0
IND916 1 2 0 1 1 0 1 1 2 0 0 0 1 1 0 0 1 0 0 1 0 0 0 1 0 0 0 0 0 1 1 0 0 1 0 0 0 1 0 0 0 0 1 0 1 0 0 0 0 0 0 0 0 0 1 0 0 0 1 0 0 0 1 0 0 0 1 0 1 1 1 1 0 0 0 0 0 0 0 1 0 0 0 1 1 1 0 1 0 0 1 0 0 1 0 0 0 0 1 0
IND917 0 0 0 0 1 1 0 1 0 2 1 1 0 0 0 0 1 1 1 0 0 0 0 0 1 0 0 0 0 1 0 0 0 0 0 2 1 0 0 1 1 1 1 0 0 0 1 0 1 0 2 0 0 0 1 0 0 0 0 1 2 0 0 1 1 0 1 2 0 0 0 0 0 0 0 1 0 0 1 1 0 0 0 0 0 1 1 0 0 0 0 0 0 0 0 0 0 2 0 0
IND918 0 2 0 0 2 1 0 0 1 0 0 1 1 1 1 0 0 0 0 1 0 1 1 1 1 0 0 0 0 2 0 1 0 0 2 1 0 0 1 2 0 1 0 0 1 1 0 0 0 2 0 0 1 0 0 0 0 0 1 0 0 0 0 2 1 1 0 0 1 0 0 1 0 0 1 1 0 0 0 0 0 1 0 0 0 0 0 0 1 1 0 1 0 0 0 0 1 0 0 1
IND919 1 1 0 0 0 1 1 1 2 0 0 0 0 0 0 1 1 0 0 1 0 0 0 0 0 1 0 1 0 1 0 0 0 1 0 0 1 0 0 1 0 1 0 0 0 1 0 0 0 0 0 1 0 0 1 0 0 0 1 0 0 1 0 0 0 0 0 1 1 1 0 0 1 0 1 0 0 0 1 1 0 1 0 0 0 1 0 1 2 0 1 1 0 0 2 1 0 0 0 0
IND920 0 0 0 0 0 0 0 1 0 0 1 0 1 0 1 1 0 1 0 1 0 0 0 0 1 1 1 0 0 0 0 1 0 1 0 1 1 0 1 1 0 1 0 1 1 0 2 0 0 0 1 1 1 0 1 0 0 0 0 0 1 1 1 1 1 0 0 0 0 2 1 0 0 0 0 1 0 0 0 0 0 0 0 1 1 0 0 0 1 1 1 1 1 1 1 0 0 0 2 0
IND921 1 1 0 2 1 1 0 1 0 0 1 0 0 0 0 0 0 2 0 0 0 0 0 0 0 1 0 1 2 1 1 0 1 1 0 0 0 2 0 0 1 0 0 1 0 0 0 0 0 0 0 0 2 0 0 0 0 0 1 2 0 0 0 0 2 1 0 1 0 0 0 1 1 0 1 0 0 2 0 0 0 1 0 1 1 0 0 1 0 1 1 0 2 2 0 0 0 0 0 1
IND922 0 0 1 1 1 1 0 2 0 0 1 1 0 0 0 0 0 0 0 0 0 1 0 0 0 1 1 0 0 0 1 1 1 0 1 0 0 0 1 0 0 0 0 1 0 0 1 1 0 0 0 0 0 0 0 1 0 1 0 1 0 0 1 2 1 1 0 1 1 2 0 0 0 0 0 0 0 0 1 0 0 0 1 1 0 0 0 0 0 1 0 0 0 0 1 0 1 0 1 0
IND923 0 0 0 0 0 1 0 0 0 0 0 0 0 0 0 0 0 0 1 1 1 1 0 1 0 0 1 0 0 0 0 0 0 1 0 0 1 1 0 1 1 0 0 0 0 1 0 1 1 1 0 0 0 0 0 2 1 1 0 0 0 0 1 0 0 0 0 1 0 1 0 0 1 0 0 0 1 2 0 1 0 0 0 0 0 0 1 1 0 1 1 0 0 1 0 0 0 0 1 2
IND924 1 1 0 0 1 1 1 2 0 0 0 1 1 0 0 0 2 1 0 0 0 0 0 0 0 0 0 0 1 1 0 0 0 0 1 0 0 0 0 0 0 2 0 1 0 1 0 1 1 0 0 2 0 0 1 0 1 0 0 1 0 1 1 0 0 0 0 0 0 0 0 0 0 0 0 1 1 0 1 1 0 0 0 0 2 0 0 0 1 1 0 0 0 0 0 0 0 1 0 0
IND925 1 0 2 0 0 0 0 0 0 0 0 1 0 0 1 0 0 0 1 0 1 0 0 1 0 0 1 0 0 0 0 0 1 0 1 0 0 0 0 0 0 1 0 1 1 1 0 0 0 0 0 0 1 0 0 0 0 0 0 1 0 0 0 0 0 0 0 1 1 1 0 1 0 1 1 1 1 0 0 1 2 0 0 1 1 0 1 0 0 1 0 2 1 0 1 0 0 1 0 0
IND926 1 1 1 1 0 0 0 1 0 1 0 1 0 0 1 0 1 1 1 0 1 0 1 1 0 1 0 1 0 1 0 1 1 0 0 1 0 0 1 0 0 0 0 1 0 0 1 1 0 0 0 0 0 0 0 1 0 0 0 0 0 1 0 0 1 0 0 0 2 0 0 1 0 0 0 1 2 0 1 0 1 1 0 1 1 0 0 1 1 0 1 1 1 0 0 0 1 0 1 0
IND927 0 2 1 0 2 0 0 0 0 0 0 0 0 0 1 0 0 0 0 2 0 0 0 0 0 0 0 1 0 0 0 2 1 0 1 0 0 0 1 1 1 0 0 0 1 0 0 0 1 0 0 1 0 0 0 1 0 0 1 0 0 0 1 0 1 2 1 0 1 0 1 1 0 0 0 1 0 0 0 1 1 0 2 1 1 1 1 0 1 2 0 1 0 0 0 0 0 1 0 0
IND928 0 0 2 0 0 0 0 0 0 0 1 2 0 0 1 0 1 0 0 1 0 1 0 0 2 1 0 0 1 0 1 1 0 0 0 0 0 0 1 0 1 0 0 0 1 0 0 0 0 1 1 0 0 1 0 0 0 1 0 0 2 0 0 0 1 0 0 0 1 1 0 1 0 1 0 1 2 1 1 1 1 0 1 0 1 1 1 0 0 0 0 0 0 0 1 0 0 0 0 0
IND929 2 0 1 1 0 0 0 0 1 0 0 2 1 1 0 0 1 1 0 1 1 0 2 0 0 0 1 0 0 0 1 1 0 0 0 1 0 2 1 0 1 2 0 1 0 0 0 0 0 0 0 1 0 2 0 1 0 0 0 1 0 1 1 0 1 0 1 0 0 0 0 0 1 0 0 0 0 0 0 0 1 0 1 1 1 1 0 1 1 0 0 0 0 0 0 1 0 0 0 1
IND930 0 0 0 0 0 1 0 0 0 0 1 0 0 0 0 0 0 1 0 0 0 1 0 0 0 0 1 0 0 0 0 0 0 1 0 0 0 0 0 1 1 1 0 0 0 0 1 0 1 1 0 0 0 0 0 1 0 1 1 0 1 0 1 1 1 0 0 0 0 0 0 0 0 0 0 0 0 0 0 2 1 0 1 2 1 0 0 0 1 0 1 0 1 0 1 1 1 0 0 0
IND931 1 1 0 0 0 1 0 0 1 0 0 0 0 1 1 0 1 1 1 0 0 1 0 0 2 0 0 1 0 0 0 0 0 0 0 1 0 2 1 0 0 1 0 1 1 0 0 0 0 0 0 0 1 0 1 0 0 0 0 1 2 0 0 0 1 0 1 0 0 0 0 0 0 2 2 2 0 2 1 1 0 0 0 0 1 1 0 1 1 1 0 0 1 0 1 0 0 0 0 0
IND932 0 1 0 1 1 1 0 0 1 0 1 1 1 0 1 0 1 0 0 0 1 0 1 1 1 0 1 0 1 1 0 0 2 0 0 0 0 0 0 0 0 0 1 0 1 0 1 0 0 1 1 2 0 0 0 0 0 0 1 1 0 0 1 1 0 0 1 0 0 0 1 0 0 0 0 0 0 0 1 1 1 0 0 0 0 0 1 0 1 0 2 0 1 0 0 1 2 0 0 1
IND933 0 0 0 1 1 0 0 1 0 2 1 1 0 1 0 1 0 0 0 1 1 0 0 1 1 0 0 0 1 0 0 0 2 1 0 0 0 0 1 1 0 1 1 0 0 1 1 1 1 1 0 1 1 0 0 0 0 0 1 0 0 0 0 0 1 0 0 0 0 0 1 0 1 0 0 1 1 0 0 0 1 0 0 0 0 0 0 1 1 1 1 1 1 0 2 1 0 0 1 0
IND934 0 0 2 0 0 0 1 0 1 0 2 0 0 0 0 0 1 0 0 2 0 0 0 0 0 0 0 0 0 1 1 0 0 0 0 0 1 0 0 1 0 0 1 1 0 1 1 1 0 1 1 0 0 0 2 0 1 1 0 1 0 1 0 0 0 0 1 1 1 0 0 1 0 1 0 0 1 1 1 1 0 1 0 0 0 0 1 0 1 0 0 1 0 0 0 0 0 1 0 0
IND935 0 0 0 0 1 1 1 0 0 0 0 1 0 0 1 1 0 1 1 0 1 1 0 0 1 0 0 1 0 0 0 0 2 0 1 1 0 0 0 0 0 0 0 0 1 1 0 0 0 2 1 0 1 1 0 1 0 1 0 0 0 0 1 1 0 0 1 0 0 1 0 0 0 0 0 1 1 0 1 1 1 0 0 0 0 0 1 1 1 0 0 0 0 0 1 1 0 0 1 0
IND936 0 0 1 1 1 1 1 0 0 0 0 0 0 0 1 2 0 1 1 1 1 0 0 0 1 0 1 0 0 0 0 1 0 0 1 0 0 0 1 1 0 1 0 0 0 1 0 0 0 1 0 1 0 0 1 0 0 1 0 0 1 1 1 1 0 0 1 0 1 1 1 0 0 1 1 0 0 2 0 0 1 0 0 0 0 0 0 0 0 0 0 0 0 1 0 0 1 0 0 0
IND937 1 1 1 0 0 1 0 0 1 0 1 0 0 0 1 1 0 0 0 0 1 1 0 0 0 0 0 2 0 0 0 0 1 0 0 1 0 1 1 0 0 1 0 0 0 1 0 1 0 1 0 1 1 0 0 0 1 0 2 0 0 1 0 1 0 0 1 0 0 0 0 1 0 0 1 0 0 0 1 0 1 0 1 1 0 1 1 0 1 0 0 0 2 1 0 0 0 1 1 0
IND938 1 1 0 1 0 1 0 1 0 1 1 1 1 0 0 1 0 0 0 0 1 0 0 0 1 1 1 0 0 1 0 1 0 0 0 0 1 0 1 0 0 0 1 0 1 0 0 1 0 1 0 1 0 0 1 0 0 1 1 1 0 0 0 0 1 0 0 1 0 0 1 0 0 1 0 0 0 0 1 1 1 1 0 1 0 1 0 0 1 1 0 0 0 0 0 1 0 0 0 0
IND939 0 0 1 0 0 0 0 0 1 1 1 1 1 0 1 0 1 1 2 0 0 0 0 1 2 0 2 0 0 0 0 0 0 0 0 0 0 0 0 1 0 2 0 2 0 0 0 1 0 1 1 0 0 0 0 1 0 0 0 0 1 0 0 1 0 1 0 0 1 0 0 1 1 1 0 1 0 0 0 0 0 0 0 1 0 0 0 1 1 0 0 2 0 1 1 0 0 1 0 0
IND940 0 0 0 0 0 0 0 1 2 0 1 0 1 1 0 1 0 1 1 1 0 0 0 0 0 0 0 0 0 1 1 0 1 1 1 0 1 1 1 0 1 0 1 0 1 0 0 1 0 2 0 0 0 0 1 0 0 0 0 0 0 0 1 0 2 2 1 0 2 0 0 1 0 0 0 0 0 0 0 2 0 1 0 0 1 0 1 1 0 0 0 1 0 0 0 0 0 0 0 1
IND941 1 0 1 0 0 0 1 0 0 1 0 0 0 0 0 0 1 1 0 0 0 0 1 0 0 1 1 0 0 0 0 1 1 0 0 0 0 1 1 2 2 0 0 1 0 1 0 1 1 1 0 1 1 0 0 0 0 1 1 1 0 0 0 0 0 0 0 0 0 1 0 0 0 0 0 1 0 1 1 2 1 0 0 1 0 0 1 0 0 0 0 1 1 0 0 0 0 0 0 1
IND942 0 1 0 0 0 0 0 1 0 0 0 0 0 0 0 1 1 0 1 0 1 0 1 1 1 1 0 0 1 0 0 1 0 0 0 0 1 0 2 2 1 1 0 1 0 1 0 0 0 0 0 1 1 1 0 0 0 2 0 0 0 2 1 0 0 0 0 0 0 0 1 1 0 0 1 2 2 0 0 0 0 0 0 0 0 1 0 0 0 1 0 0 1 1 0 0 0 2 0 0
IND943 1 0 0 1 0 0 0 1 0 2 0 0 1 0 1 1 0 2 0 1 1 1 1 0 0 0 0 0 1 2 0 0 0 1 0 1 0 0 0 1 1 0 1 0 0 1 0 1 0 0 0 1 0 0 0 1 0 0 1 0 1 0 1 0 0 0 0 0 0 1 0 0 0 1 0 0 0 1 0 0 2 0 0 0 0 1 0 1 0 0 0 0 0 0 0 0 1 0 0 1
IND944 0 0 1 0 0 1 0 1 2 0 1 0 0 0 0 0 0 0 0 1 1 0 1 1 0 0 1 0 0 0 0 0 0 0 0 1 2 0 0 1 0 0 2 0 1 0 0 1 0 0 1 0 0 0 0 1 0 0 0 0 1 0 0 1 0 0 0 0 0 1 1 0 1 0 0 0 0 1 1 0 0 1 0 1 0 1 0 0 0 2 1 0 1 1 0 1 0 0 0 0
IND945 0 0 1 1 1 0 1 1 0 0 1 1 0 0 0 0 0 1 1 0 1 1 1 0 0 0 0 0 0 0 0 0 1 0 0 0 1 2 0 0 1 1 1 0 1 0 2 0 2 0 0 0 0 0 0 0 0 0 0 1 1 1 0 1 0 0 0 0 1 0 1 1 1 0 0 0 1 2 1 2 0 0 0 0 1 0 0 1 0 0 2 0 0 0 0 0 1 0 0 0
IND946 0 0 0 1 0 0 0 0 0 0 0 0 0 0 0 0 1 0 0 1 0 1 1 1 0 1 0 0 0 1 2 1 0 1 0 1 0 1 1 0 0 0 0 0 0 0 0 1 1 0 1 0 0 0 1 0 1 0 0 1 0 0 1 1 0 1 1 0 0 0 0 1 1 0 1 0 1 1 1 1 1 1 2 0 0 0 0 0 1 1 0 0 0 0 0 0 0 0 1 0
IND947 0 1 1 0 2 0 1 0 0 0 0 0 2 0 0 0 2 1 1 0 0 0 0 0 1 1 1 0 1 0 1 1 0 0 0 1 0 0 1 0 0 0 1 0 0 1 0 1 0 0 0 0 0 0 0 0 0 0 0 0 0 1 1 1 0 1 1 1 0 0 0 2 0 0 0 0 0 0 1 1 1 1 1 0 1 0 1 1 0 1 0 0 0 0 0 1 0 0 1 1
IND948 0 1 0 0 0 1 0 0 1 1 1 0 0 1 1 0 0 0 1 0 1 1 0 1 0 0 0 1 0 0 0 1 0 1 2 2 0 1 0 0 0 0 0 0 0 0 1 0 1 0 0 0 1 0 1 1 1 0 0 0 0 0 0 0 0 0 2 0 0 1 0 0 0 0 0 1 0 0 0 0 0 0 0 0 0 0 0 0 1 0 0 1 0 1 1 1 0 1 0 0
IND949 1 0 0 1 0 1 0 0 1 2 1 0 0 1 0 1 1 1 0 1 0 0 1 0 0 0 1 0 0 1 0 0 1 0 0 0 2 1 1 1 0 0 0 0 1 0 0 0 1 0 0 0 0 1 1 1 1 0 0 0 0 0 0 0 0 0 2 0 0 0 0 0 1 0 1 0 1 1 0 1 0 1 1 0 0 0 0 1 1 2 0 0 1 1 1 0 1 0 2 0
IND950 1 0 0 0 0 0 0 1 1 0 0 0 1 0 1 0 0 0 1 0 0 0 0 0 1 0 0 0 1 0 0 1 0 2 1 0 1 1 2 0 0 1 0 0 2 0 1 1 0 0 0 0 1 1 0 0 1 1 0 1 0 0 1 2 0 1 0 0 0 0 0 0 0 0 1 0 1 1 0 0 1 1 0 0 0 0 0 0 0 0 1 1 0 1 0 1 1 0 0 1
IND951 1 0 0 1 1 1 0 1 0 0 1 0 0 0 1 1 1 0 0 0 1 0 0 0 0 0 1 0 0 1 0 2 0 0 0 1 1 1 1 0 2 0 0 1 0 0 1 0 1 0 0 0 0 0 0 0 1 0 0 0 0 0 0 1 1 1 0 1 0 1 0 0 0 1 0 0 0 1 0 0 0 0 0 1 1 1 1 0 0 0 0 0 1 1 0 1 0 0 0 1
IND952 0 1 1 0 0 0 0 0 0 0 1 0 1 0 0 0 0 0 0 1 0 0 2 1 0 1 0 0 0 1 0 0 1 1 1 0 1 0 0 1 0 0 0 0 1 0 0 1 0 0 0 0 1 0 0 2 1 0 0 0 1 0 0 0 0 0 1 1 0 0 0 0 1 0 0 0 1 1 0 0 1 1 1 1 1 0 0 0 1 0 0 0 0 0 0 0 0 0 0 0
IND953 1 0 0 0 1 0 0 0 0 0 0 1 0 0 1 1 1 1 0 0 0 1 1 0 0 0 0 1 1 0 1 0 2 0 0 1 2 0 0 0 0 0 1 1 1 0 1 0 1 0 0 2 1 1 1 0 0 1 0 0 1 0 1 0 1 1 0 0 0 0 0 0 0 0 0 0 0 1 0 1 0 0 1 0 1 0 0 1 1 0 0 0 0 0 0 0 0 0 2 0
IND954 0 1 0 0 0 0 0 0 1 0 0 0 2 0 1 1 0 1 0 1 0 0 0 0 0 2 0 1 1 1 0 0 0 0 0 0 0 0 0 0 0 0 1 1 0 1 0 1 0 1 1 0 1 0 1 1 0 0 1 0 0 1 1 0 1 1 0 1 0 0 0 0 0 1 0 0 0 1 2 0 1 1 1 1 0 0 0 0 0 2 0 0 0 1 1 1 0 0 2 2
IND955 0 1 1 0 1 0 0 0 0 0 0 0 0 2 0 0 0 2 0 1 0 1 0 1 0 0 0 1 0 0 0 1 1 0 0 0 0 0 0 1 1 0 0 1 0 1 2 0 0 0 0 0 0 0 0 1 1 0 0 1 1 0 1 0 1 0 0 0 0 0 1 1 0 1 1 0 0 0 0 0 0 0 0 0 1 0 0 0 0 1 0 0 0 1 1 0 1 1 0 1
IND956 0 0 0 0 0 1 0 0 1 1 1 0 0 1 1 1 1 2 1 0 0 0 0 0 1 0 0 0 0 1 0 1 1 0 1 0 0 1 2 1 0 1 0 1 1 1 1 0 0 0 0 0 1 2 1 0 1 0 1 0 0 0 0 0 1 1 0 0 0 1 0 1 0 0 0 1 0 0 2 1 0 1 0 1 0 0 0 0 1 2 0 0 0 1 0 0 0 0 0 0
IND957 1 1 0 0 0 0 0 1 1 1 0 0 0 0 2 0 0 0 2 1 1 0 0 0 1 1 0 0 1 0 1 1 0 0 1 1 1 0 0 2 0 0 0 2 0 0 0 0 1 0 0 2 0 1 0 0 0 1 0 0 1 0 0 0 0 0 0 1 0 0 0 1 0 0 0 1 0 0 0 0 1 0 1 0 0 0 0 0 0 1 1 1 0 0 1 0 1 0 1 1
IND958 0 0 0 0 1 0 1 0 0 0 1 0 0 0 0 1 1 0 0 1 1 0 1 2 0 0 1 1 1 0 0 0 0 0 1 0 1 1 1 0 0 2 0 0 0 2 0 2 0 1 0 0 0 0 0 1 0 0 1 1 0 0 0 0 0 0 0 0 0 1 0 1 0 0 0 1 0 1 0 0 0 1 0 0 1 0 0 0 0 0 0 0 1 0 1 2 0 0 0 0
IND959 1 0 1 1 0 0 1 0 1 1 1 0 0 1 0 0 0 0 1 2 1 1 0 0 0 0 0 0 1 0 0 1 1 0 0 1 1 0 0 0 0 1 0 0 0 1 1 0 0 0 1 0 1 0 0 0 1 0 0 0 0 0 0 0 0 1 1 1 1 1 0 1 1 1 0 0 2 0 0 1 0 0 2 0 0 0 1 0 0 0 1 0 1 2 1 0 1 0 0 0
IND960 1 1 1 0 0 0 0 0 0 0 0 2 1 1 0 0 0 0 0 1 0 2 0 0 0 0 1 0 0 1 1 1 0 0 0 0 1 0 0 0 0 0 2 1 0 0 0 1 0 1 1 0 0 0 0 0 1 1 0 0 0 1 0 0 0 1 0 0 0 0 0 0 0 0 0 0 0 0 0 0 1 0 0 1 0 1 0 0 1 0 0 1 1 1 0 0 0 0 1 2
IND961 0 1 0 0 1 0 1 0 0 0 1 0 1 0 1 1 0 0 0 1 0 2 1 0 0 0 1 0 0 1 0 0 1 0 0 0 0 0 0 1 0 1 1 0 1 0 0 0 0 0 0 0 0 0 0 0 0 1 0 1 0 1 0 1 1 0 0 1 0 0 0 0 1 0 0 1 1 1 1 0 0 0 1 0 0 0 0 0 0 0 1 1 1 1 1 1 0 0 0 0
IND962 0 2 1 0 0 0 1 0 1 1 0 1 0 0 0 2 0 1 0 1 0 1 0 0 0 0 0 0 0 0 0 0 0 0 1 1 0 1 0 0 0 1 1 0 0 0 1 1 0 0 1 1 1 0 1 0 0 1 1 1 0 0 1 0 2 1 0 1 1 0 1 0 0 0 1 0 1 1 1 0 1 1 0 0 0 0 1 0 0 0 1 1 0 1 0 0 0 1 0 1
IND963 0 0 0 0 0 0 0 0 1 1 0 0 0 0 1 0 0 0 0 0 1 0 1 1 1 0 1 1 1 0 0 0 1 0 0 0 1 2 0 1 1 0 1 0 2 0 0 0 1 1 1 0 1 0 0 0 0 1 0 0 0 0 1 1 0 0 0 0 0 0 2 0 0 1 0 0 1 0 0 0 0 0 0 1 0 0 1 0 0 1 0 1 0 0 0 1 0 1 1 1
IND964 1 1 0 1 0 0 1 1 2 1 1 1 0 2 0 1 1 0 0 1 0 0 0 0 1 0 0 1 0 0 0 1 1 1 2 0 0 0 1 0 0 2 1 0 1 0 1 0 0 0 1 1 0 1 0 0 0 0 0 0 0 0 0 0 1 0 0 0 0 0 0 0 1 1 0 0 0 1 0 1 0 0 0 1 0 0 0 1 1 0 0 0 0 0 2 0 0 0 1 0
IND965 0 2 0 1 0 0 0 1 0 1 0 0 0 0 1 0 0 0 0 0 0 1 0 0 0 0 0 0 1 0 0 0 0 0 0 0 0 1 1 2 0 1 1 0 2 0 1 0 0 0 1 0 0 1 0 2 0 0 0 0 1 0 1 0 0 0 0 0 0 0 1 0 0 1 1 1 0 2 0 0 0 0 1 0 0 1 0 0 0 1 1 0 0 0 1 0 0 1 1 0
IND966 0 2 0 1 1 0 1 1 0 1 1 1 2 0 0 0 0 1 0 1 0 1 0 0 0 0 0 0 2 0 0 1 0 0 1 0 2 0 0 0 1 0 0 1 0 0 0 0 0 0 0 0 0 0 1 0 0 2 1 0 1 0 0 1 0 0 0 0 0 0 1 1 0 1 1 0 0 0 0 0 0 1 0 1 1 0 0 1 2 0 0 1 1 0 1 0 1 0 0 0
IND967 0 0 1 0 1 1 0 0 0 1 0 1 0 0 0 0 0 0 0 0 0 0 0 0 0 0 0 1 0 0 1 0 1 1 0 0 1 1 0 0 0 0 1 1 0 0 0 0 0 0 0 0 0 1 0 0 1 0 0 1 0 0 0 1 0 1 1 0 1 1 0 0 1 0 2 0 0 2 1 0 0 0 0 0 1 1 0 0 1 0 0 2 0 1 0 0 1 0 0 2
IND968 0 1 0 0 1 0 0 0 0 1 0 1 0 0 0 0 2 0 0 0 0 2 1 1 0 0 0 0 0 1 1 0 0 0 1 1 1 0 0 0 0 0 0 1 1 0 0 0 1 1 0 0 1 0 0 0 1 0 0 0 1 1 0 0 0 0 1 0 1 0 0 0 1 2 0 1 0 0 0 0 1 1 1 1 0 0 0 0 1 0 0 0 0 1 0 1 1 0 0 1
IND969 1 1 0 1 0 0 0 0 0 0 1 1 0 0 1 1 1 0 0 0 0 0 0 0 0 1 0 0 0 0 0 1 0 0 0 0 1 0 0 1 0 0 0 2 2 1 0 0 1 1 0 1 1 0 0 0 0 1 0 0 1 0 1 0 0 0 0 0 0 0 0 0 0 1 0 1 0 1 1 1 0 0 0 0 0 0 0 1 0 0 0 0 0 1 1 0 0 0 0 0
IND970 1 1 1 1 1 0 1 0 0 0 1 0 0 0 0 0 1 0 0 0 0 1 0 0 1 0 0 1 1 0 0 1 0 0 0 0 0 0 0 0 1 0 1 0 0 2 0 0 0 1 1 0 1 0 0 0 0 0 1 1 0 0 0 0 1 0 0 1 1 0 0 1 0 0 0 1 1 0 0 1 0 0 1 0 1 1 1 0 0 1 0 1 1 1 0 2 1 0 0 1
IND971 0 1 0 0 0 1 0 0 1 0 1 0 0 0 0 0 1 1 1 0 0 1 0 0 0 2 0 0 0 1 1 0 1 0 1 0 0 0 0 0 1 0 0 0 0 0 0 0 1 0 0 1 0 0 0 1 0 1 0 0 1 1 0 0 1 1 0 0 1 0 0 0 0 0 0 1 1 1 0 0 1 0 1 1 1 1 0 0 2 0 0 0 1 1 0 0 0 0 1 1
IND972 1 0 1 1 0 0 0 0 1 0 1 1 0 1 0 0 0 1 0 0 0 1 0 0 0 2 1 1 1 0 0 1 0 1 1 1 1 1 1 0 1 0 1 0 1 0 0 0 1 0 0 0 0 1 0 2 1 0 0 1 1 0 0 0 2 0 1 0 0 0 0 0 1 0 0 0 1 0 0 0 0 0 0 0 0 0 1 2 1 0 1 1 0 0 1 0 1 1 0 1
IND973 0 0 0 0 0 0 1 1 0 0 0 0 0 1 0 1 0 1 0 0 1 0 1 0 0 0 0 0 0 0 1 0 0 0 0 0 0 1 0 1 0 0 1 0 1 2 0 1 0 0 1 1 0 1 0 0 0 0 0 0 0 0 0 1 1 0 0 0 1 1 0 0 0 1 1 0 0 1 0 0 0 0 0 1 0 1 2 0 0 1 2 0 0 1 0 0 0 0 0 1
IND974 0 0 0 1 0 0 0 0 0 0 0 0 1 0 0 0 0 0 0 1 0 0 0 0 0 0 0 0 2 0 1 1 0 1 0 0 0 0 1 1 0 0 1 1 0 1 0 0 0 0 0 0 0 1 1 0 0 0 1 2 1 1 0 0 1 0 0 0 0 1 0 0 1 1 0 1 1 0 1 0 0 1 1 1 1 0 2 0 1 1 2 0 2 0 0 1 0 0 0 0
IND975 0 0 0 0 1 0 0 0 0 0 0 1 1 0 0 0 1 0 0 1 0 0 0 1 1 1 0 0 0 1 0 0 0 0 1 1 2 0 1 0 0 0 0 0 1 1 1 0 0 1 0 0 0 0 0 1 1 1 0 0 1 1 0 0 1 0 0 0 0 2 0 1 0 0 1 1 0 0 0 0 1 2 0 0 1 1 0 0 0 0 0 1 1 0 1 1 0 0 0 1
IND976 0 0 0 0 0 0 0 1 0 0 0 1 1 0 0 1 1 0 0 1 0 2 0 0 0 0 0 0 1 0 0 1 0 0 0 0 1 0 0 0 0 1 2 0 0 0 0 1 2 0 0 0 1 1 1 0 1 0 0 1 1 1 1 1 0 1 1 0 0 0 0 0 0 0 2 0 1 1 0 0 0 0 0 1 0 1 0 0 0 0 0 0 1 0 0 1 0 0 0 1
IND977 0 1 1 2 1 0 0 0 1 2 2 0 0 0 0 1 0 1 0 0 0 0 1 1 1 1 0 0 0 0 1 1 0 1 1 1 0 0 0 1 1 0 1 1 1 0 0 0 2 0 0 1 0 0 0 0 0 0 1 2 0 0 0 1 1 0 0 0 1 0 1 0 0 0 0 0 0 0 1 1 0 0 1 2 0 0 1 1 0 0 0 0 0 0 0 0 0 1 1 0
IND978 1 1 0 0 0 0 1 1 0 0 1 1 0 0 1 0 0 0 1 1 0 1 0 1 1 0 0 0 0 0 1 0 1 0 1 1 0 0 0 0 1 0 0 0 1 0 2 1 1 0 1 0 0 0 0 0 1 0 0 1 1 0 1 0 0 0 0 1 1 0 0 0 1 0 0 0 0 1 0 0 1 1 0 0 0 0 0 1 0 0 1 0 1 0 1 1 0 0 0 0
IND979 0 0 1 0 0 0 2 0 0 0 0 1 1 0 0 0 0 1 1 1 0 1 1 2 0 0 0 2 0 1 0 1 1 0 0 1 1 1 0 1 0 0 1 1 0 0 0 0 0 0 1 1 0 0 0 0 0 0 0 0 0 0 1 1 0 0 0 1 0 1 0 1 1 0 1 0 1 0 0 1 0 0 0 0 0 0 0 0 0 0 0 0 1 1 0 0 0 0 0 0
IND980 0 0 0 1 0 1 1 1 0 0 1 0 1 0 1 1 1 1 1 0 0 0 1 0 1 0 1 0 0 0 0 0 1 0 0 1 2 1 0 0 0 0 0 0 0 0 0 0 0 0 0 0 0 0 1 1 1 0 0 0 0 0 0 0 1 0 2 1 1 1 1 1 0 1 0 0 0 0 0 0 0 0 0 0 0 0 0 0 0 1 0 0 2 0 0 1 1 1 1 1
IND981 0 2 0 0 0 1 0 1 0 0 1 1 1 0 1 1 0 0 1 0 0 0 0 2 0 0 0 0 0 0 0 0 0 0 1 1 0 1 1 0 0 0 0 1 1 0 0 0 0 0 0 0 0 1 0 2 0 1 0 0 0 0 0 1 0 0 0 0 0 0 0 1 0 1 1 0 0 1 2 0 0 0 0 0 0 0 1 0 0 0 0 0 0 1 0 0 0 0 0 2
IND982 1 0 0 0 0 2 0 0 0 0 0 0 1 0 0 0 0 0 0 2 1 1 1 1 0 1 1 2 1 0 0 0 0 0 2 0 1 0 1 1 0 0 0 1 1 0 0 0 0 1 0 0 1 0 1 0 0 0 1 0 1 0 0 0 1 0 0 0 1 1 1 0 0 0 0 0 0 0 1 0 0 1 0 2 0 1 0 0 0 0 1 0 1 0 0 1 0 0 1 1
IND983 0 0 0 0 0 0 0 0 1 2 0 1 1 0 0 1 0 0 0 1 0 0 1 1 1 2 1 0 0 0 0 0 1 1 0 0 0 1 2 0 1 0 0 0 0 0 1 0 1 1 1 0 1 0 1 0 0 1 0 0 0 0 0 0 0 1 0 0 0 0 0 0 0 1 0 0 1 0 0 0 0 0 1 0 0 1 0 0 1 0 0 0 1 1 0 0 0 0 1 1
IND984 0 1 1 0 0 0 0 0 1 0 1 0 0 0 0 0 0 0 0 0 2 1 0 0 0 0 1 0 0 1 2 0 2 0 1 1 0 0 1 0 0 0 0 0 0 1 0 0 0 0 0 0 0 0 2 1 0 0 0 1 1 1 1 0 1 0 0 1 1 0 1 0 1 0 0 0 0 0 1 0 1 0 0 1 1 0 0 0 0 0 0 0 1 1 1 1 0 0 0 2
IND985 1 1 1 1 0 0 0 0 0 1 0 0 0 1 1 1 0 0 0 0 1 0 0 0 1 0 0 0 1 0 1 0 0 0 0 0 0 1 0 1 0 1 1 0 0 1 1 0 0 0 1 0 0 0 0 0 0 0 0 1 0 1 0 0 0 1 0 2 2 1 0 1 0 0 0 0 0 1 0 0 0 0 0 0 0 0 0 1 0 0 2 0 0 0 0 0 0 0 0 1
IND986 1 0 0 0 1 1 0 0 0 1 0 0 1 1 0 0 0 0 1 1 0 0 0 1 1 2 0 0 0 0 0 0 2 0 1 0 1 2 0 0 1 1 0 0 1 1 0 0 1 2 1 0 0 0 0 0 1 1 0 1 0 1 1 0 0 0 1 0 0 1 1 1 0 2 1 0 0 0 0 0 2 0 1 0 0 1 0 0 1 0 0 0 1 0 0 0 0 1 1 1
IND987 1 0 0 2 0 0 1 0 0 1 1 2 0 0 0 0 0 0 0 2 0 0 0 0 0 1 1 1 1 0 0 0 0 2 0 0 0 1 1 0 1 0 0 1 1 0 1 1 1 1 0 0 1 0 0 0 1 0 2 0 1 0 0 0 1 0 0 0 0 0 0 0 0 1 1 0 0 1 1 0 1 0 2 1 0 1 1 0 1 1 0 0 0 0 0 0 0 2 1 0
IND988 1 1 1 0 1 1 1 0 0 0 1 0 0 0 0 0 1 0 1 0 0 1 0 0 1 0 0 1 1 0 1 1 1 1 0 1 1 0 0 0 0 0 1 0 0 1 0 0 0 0 0 0 0 1 0 0 1 0 0 0 2 1 1 0 0 0 0 0 0 0 0 0 1 1 0 1 0 0 0 0 0 0 0 1 1 1 0 0 0 0 2 1 0 0 1 0 1 0 0 2
IND989 0 0 0 1 0 0 0 1 1 0 0 1 0 0 1 0 0 0 0 0 1 0 0 0 0 1 0 0 1 1 0 0 0 1 0 1 1 0 1 2 1 2 1 1 0 1 1 0 0 0 0 0 0 1 1 0 2 1 0 0 0 0 0 0 0 1 0 0 1 0 0 0 0 0 0 0 1 0 1 0 1 0 0 0 1 0 0 0 2 0 1 0 1 0 0 2 0 0 0 1
IND990 0 0 0 1 0 0 0 0 0 0 0 0 1 0 0 0 0 1 0 0 1 2 1 0 0 1 0 0 0 1 0 2 0 0 0 1 0 0 0 0 1 1 0 1 2 1 0 1 0 1 0 0 0 0 0 1 1 0 0 0 0 1 0 1 1 0 0 0 1 0 1 0 0 0 2 0 1 0 1 1 0 0 0 1 1 0 0 0 2 0 0 0 1 0 0 1 2 0 0 0
IND991 1 1 0 0 0 0 0 0 2 1 0 1 2 0 0 0 0 2 0 0 1 1 0 1 0 0 0 0 0 0 0 0 1 0 1 1 0 0 0 0 0 0 0 0 0 1 0 0 0 1 1 0 0 0 0 1 1 0 0 0 1 1 0 2 0 1 0 0 1 1 0 0 0 0 0 1 0 0 0 0 0 0 1 0 0 0 0 0 0 1 1 0 0 0 0 2 0 0 1 0
IND992 0 1 0 1 2 1 1 0 0 1 0 0 1 0 0 0 0 0 0 1 0 2 1 0 0 0 1 0 0 2 2 0 0 1 0 1 0 0 1 1 0 0 0 1 1 0 0 0 0 0 1 0 0 0 0 0 1 0 1 0 0 1 1 0 2 0 0 0 0 0 1 0 0 0 1 0 1 0 0 0 1 0 1 1 1 0 0 0 0 0 0 1 1 0 2 0 2 0 0 0
IND993 1 0 0 0 0 1 1 2 0 0 1 0 1 0 0 0 1 1 0 1 0 0 0 0 1 1 1 1 1 1 0 0 1 0 0 0 0 1 1 0 0 0 0 1 0 0 0 0 0 0 0 0 0 2 0 0 2 0 1 1 0 0 0 0 0 0 1 1 0 0 0 1 0 0 0 0 0 0 0 0 0 0 1 0 1 0 0 0 0 0 1 1 0 0 1 1 0 0 0 0
IND994 0 0 0 0 1 0 0 1 0 1 0 1 0 0 0 0 2 0 1 0 2 1 1 1 0 1 0 1 1 0 1 0 0 1 1 0 0 0 1 1 0 0 1 0 1 0 0 1 1 0 0 1 1 0 0 0 1 0 0 1 1 2 0 0 1 1 1 0 2 0 0 1 0 0 1 1 1 0 0 0 0 0 0 0 0 0 0 1 1 0 1 0 0 1 0 0 0 1 0 1
IND995 0 0 1 2 0 0 0 0 0 0 1 0 0 0 1 0 0 1 0 0 0 0 0 0 1 0 1 1 0 0 1 1 1 1 0 0 0 0 0 1 1 0 0 0 0 1 0 0 0 0 0 0 0 1 0 0 2 0 0 0 0 0 1 0 0 0 1 1 0 0 0 1 0 1 1 1 1 0 1 0 1 0 1 1 0 0 0 0 0 0 1 1 0 0 1 0 0 1 0 1
IND996 0 0 0 2 0 0 1 0 1 1 0 0 2 0 0 1 0 0 0 0 1 2 2 0 1 0 2 2 1 1 1 1 0 1 1 1 0 0 0 0 1 0 0 0 0 0 0 0 0 1 0 0 0 0 0 1 0 0 1 0 1 0 1 1 1 1 0 0 0 0 1 0 2 1 0 0 2 0 0 0 0 1 0 0 0 0 0 0 0 1 2 0 0 0 2 1 0 1 0 1
IND997 0 0 1 1 1 1 0 1 0 1 0 0 1 0 0 2 1 1 0 0 0 0 1 0 1 1 1 1 0 1 0 1 0 1 1 0 1 1 1 1 0 1 1 1 0 0 0 1 1 0 0 0 1 0 0 0 1 1 1 1 0 0 1 1 0 0 0 0 0 0 1 0 0 0 1 0 1 1 0 2 1 0 1 0 0 1 0 0 1 1 0 1 0 0 0 0 1 1 0 1
IND998 0 0 0 0 1 0 1 1 0 1 0 0 1 2 0 1 0 1 0 1 1 0 0 0 0 1 0 0 0 1 0 0 1 0 1 0 1 1 1 0 0 1 0 1 0 1 0 0 0 0 1 0 0 0 0 0 0 0 1 1 1 0 0 1 0 1 0 0 1 0 1 1 0 1 0 1 0 2 0 0 0 0 0 0 0 1 0 0 0 1 0 0 1 0 0 0 0 0 0 0
IND999 0 0 0 2 1 0 0 0 0 0 1 0 0 0 2 1 0 1 0 2 1 1 1 0 0 0 0 0 0 0 1 1 0 0 1 1 0 0 0 1 0 0 0 0 1 0 0 1 0 1 1 1 1 0 0 1 0 0 0 0 0 1 0 0 1 1 0 0 1 0 1 0 0 0 1 0 0 1 0 0 0 0 0 0 0 1 0 1 0 1 0 0 0 0 0 1 0 1 1 0
IND1000 0 0 0 0 1 1 1 1 0 1 1 1 1 1 0 0 0 1 0 0 0 0 1 0 0 1 0 0 0 0 1 0 1 0 0 1 0 2 0 1 0 1 0 1 1 1 0 1 1 1 1 1 1 0 0 1 0 0 0 1 0 0 0 0 0 0 0 0 0 1 1 0 0 0 0 0 1 0 0 0 0 1 0 1 0 1 1 0 0 0 0 2 0 1 0 1 1 2 0 1
