# Supplementary material for: Leveraging local ancestry to detect gene-gene interactions in genome-wide data
Source: BMC Genet. 2015 Oct 24;16:124. doi: 10.1186/s12863-015-0283-z (PMC4619349; doi:10.1186/s12863-015-0283-z)
Supplement: Additional file 2: — R script and corresponding input files to perform 1 ° of freedom interaction test between ancestry segments. (ZIP 40 kb) [file 12863_2015_283_MOESM2_ESM.zip › add2/phenotype.txt]

IND1 -0.815576884800252
IND2 -0.0603561610717458
IND3 -1.16861634356943
IND4 -0.321484633474594
IND5 0.260420508454489
IND6 -0.080505238170014
IND7 1.96941828122228
IND8 0.0678096555798877
IND9 0.793191496166997
IND10 0.164050488585346
IND11 1.41272885616221
IND12 -3.39568517547714
IND13 -0.678843259581997
IND14 -1.35779821502923
IND15 -0.620328286783395
IND16 -1.03425404027563
IND17 0.199300168803123
IND18 0.523958185335576
IND19 -0.457060738681853
IND20 1.15723502961315
IND21 -1.11066244357728
IND22 0.636118076715959
IND23 0.217166858858646
IND24 -0.75225840568406
IND25 -0.595790398664885
IND26 -0.65305329860135
IND27 0.483142358393745
IND28 0.501321604447303
IND29 -1.10641183761251
IND30 -0.508264110817552
IND31 0.280801147302134
IND32 0.138639016621431
IND33 -0.786035227732919
IND34 -1.62187873021581
IND35 -1.0127004858147
IND36 0.285807456484473
IND37 -1.93017693582424
IND38 -0.942205047007647
IND39 -1.15506867734669
IND40 1.06302416299298
IND41 0.332410781273101
IND42 -1.18361326183431
IND43 0.906698142279347
IND44 -0.231537776938492
IND45 -1.05568147597344
IND46 -1.59399227622079
IND47 -1.00255707898128
IND48 0.53270011980869
IND49 1.05903284568243
IND50 0.288221168475353
IND51 -0.17344011085078
IND52 -0.780256817620471
IND53 -0.851149335598076
IND54 -1.69960962315765
IND55 -1.20409209318144
IND56 -1.716886149085
IND57 -0.210697462727623
IND58 0.973326597898447
IND59 -2.83764080064091
IND60 -0.267955312417773
IND61 -1.22015513875444
IND62 0.781911223140221
IND63 -1.17947658077485
IND64 0.118300434785109
IND65 0.376529997362162
IND66 0.304996000525167
IND67 1.2545098994417
IND68 1.51073723550306
IND69 -0.589644091038186
IND70 0.851990599409537
IND71 -0.823654213239454
IND72 0.905038575051974
IND73 -1.58345395431032
IND74 -1.76706828155381
IND75 0.447312070333159
IND76 0.69259525145885
IND77 2.7071727298446
IND78 -0.895102251503209
IND79 0.114861636657498
IND80 -0.155482507680447
IND81 0.33894977028293
IND82 -1.79081561139582
IND83 -1.18069607905725
IND84 -0.999956413402491
IND85 0.689834791170949
IND86 -0.494505740294118
IND87 0.0792454026895229
IND88 -0.0519956578745356
IND89 1.73722878815468
IND90 0.296740840111495
IND91 -1.69679358925217
IND92 -1.04733643148459
IND93 1.17766881752516
IND94 -0.841201702811079
IND95 -2.61292016760273
IND96 0.62284676814258
IND97 0.214467030283818
IND98 0.860510046351994
IND99 0.400422457125466
IND100 -1.06707802813798
IND101 -0.287944485303692
IND102 -1.89466713353928
IND103 -1.37359977016847
IND104 -1.66226902685163
IND105 -1.32923516177935
IND106 1.28374650380104
IND107 -0.576413820746071
IND108 -0.615323595573555
IND109 -1.28543486541645
IND110 -1.06818690463479
IND111 0.81057543450986
IND112 0.488129088327155
IND113 -0.122556898371122
IND114 1.36747651123152
IND115 -0.068025698434868
IND116 -0.777856397810375
IND117 1.90755860475366
IND118 -0.360996305878421
IND119 -2.09184488567569
IND120 -1.4661787746943
IND121 0.415627005856639
IND122 0.76938971353341
IND123 -1.54909820323438
IND124 0.0720893334303525
IND125 0.318885689488821
IND126 0.79059451680888
IND127 1.00773282306322
IND128 0.77838010717905
IND129 2.74793617010241
IND130 -1.00558674619687
IND131 -0.768446127874825
IND132 0.622637065044497
IND133 -0.0658614666479553
IND134 -0.558248711735055
IND135 -0.588378527554904
IND136 -0.988132427536824
IND137 1.1893251947968
IND138 0.011785881119099
IND139 0.848468329732134
IND140 0.0228228266012267
IND141 0.34055043935995
IND142 -0.75102135961144
IND143 -0.799374035179468
IND144 1.91353365857266
IND145 1.56711022160325
IND146 -0.0946363456158934
IND147 -0.161430866544187
IND148 0.30740408685267
IND149 1.76860415676169
IND150 0.289618810120681
IND151 -0.886000423352685
IND152 -0.805126218234887
IND153 -0.661712805272595
IND154 -0.863110691846652
IND155 -0.896841244413981
IND156 -0.698014807576797
IND157 -0.530989439944697
IND158 -0.854624062376019
IND159 0.258274443176836
IND160 -2.0276792745952
IND161 -0.760470923699409
IND162 -1.33999927088743
IND163 0.680379350185885
IND164 -0.606184744036765
IND165 0.881516592986185
IND166 0.157454391522848
IND167 -1.4485300347494
IND168 0.620767626318521
IND169 -0.0325346702595501
IND170 0.777986935545749
IND171 -1.73385987987872
IND172 -0.723716674698638
IND173 -1.01014345497398
IND174 0.00199851341872426
IND175 0.152180600637802
IND176 0.843196423477698
IND177 -1.10932966696131
IND178 0.180698703569539
IND179 -0.0589531475762165
IND180 -2.03735468235137
IND181 -1.43353009822268
IND182 0.215388202341759
IND183 0.0462461655174331
IND184 0.687442335078151
IND185 -0.347550255716538
IND186 1.27707027592249
IND187 -1.33121367072986
IND188 0.463247045167263
IND189 -1.15391578486909
IND190 -2.17024383411142
IND191 1.49259255714718
IND192 -0.998337677532977
IND193 -1.49755222509475
IND194 -0.13669859966292
IND195 -1.02230872369539
IND196 -1.06411591830321
IND197 -3.21863761210539
IND198 -1.6422630316275
IND199 -1.81985103014869
IND200 0.0701118192803658
IND201 -1.12135473878939
IND202 0.0934132594152001
IND203 -0.972261844279963
IND204 0.890980091756169
IND205 -0.866159151092842
IND206 -1.07149054455494
IND207 -0.147623812133189
IND208 3.43788038968346
IND209 2.4609631416734
IND210 0.483030048805027
IND211 0.226947757497688
IND212 1.27693864226925
IND213 1.52992420714883
IND214 -0.997788525414907
IND215 1.5167094733759
IND216 -2.30685779771235
IND217 -0.591616661107971
IND218 -0.201908420619792
IND219 -0.00145846077867153
IND220 -2.16256092492514
IND221 -1.16758647474062
IND222 -0.422716567847078
IND223 0.504272018365508
IND224 -2.32493793186516
IND225 -0.394197109495142
IND226 1.60442939804176
IND227 -0.717951011389987
IND228 1.32501647858813
IND229 -0.629128672993575
IND230 -0.423758580727257
IND231 -0.842811470309106
IND232 -0.450895931504192
IND233 -0.199446400213114
IND234 0.481510309980916
IND235 -0.0919154529883395
IND236 -0.210760803883154
IND237 0.361072890414927
IND238 0.494819764754649
IND239 1.25675118384399
IND240 -0.761181148168628
IND241 0.605769576431035
IND242 -0.250691634187859
IND243 -0.081814185365212
IND244 2.07532887287319
IND245 0.382566929384938
IND246 0.362865608843849
IND247 -0.705870365700386
IND248 -1.13652510762002
IND249 0.199768684708522
IND250 0.222680412798388
IND251 0.228939270116799
IND252 -0.89436079298346
IND253 -0.320064943791344
IND254 -0.618831511389523
IND255 -1.06607931168587
IND256 1.21123924852296
IND257 0.24738561089512
IND258 -0.0152344515378775
IND259 -0.267520774492856
IND260 -0.435451641682282
IND261 -2.25606139862924
IND262 1.05247658255143
IND263 -1.92577401617918
IND264 1.84056078563559
IND265 0.106604674105487
IND266 2.04970844026856
IND267 -1.13365307056227
IND268 -1.68074983784541
IND269 -0.565636101737112
IND270 -0.261267621842878
IND271 -0.028391143408968
IND272 0.488910271898547
IND273 -0.240952045546725
IND274 -0.283451677230362
IND275 1.22544060594974
IND276 1.58195227987159
IND277 1.08337752840675
IND278 0.193617942926336
IND279 -1.97712748613495
IND280 0.364924780172486
IND281 -0.954490750684939
IND282 0.647758267623863
IND283 1.25214341813392
IND284 0.0111706055762649
IND285 0.442506251803505
IND286 0.037126158498197
IND287 -0.975048584989969
IND288 -1.87939923072
IND289 -1.15358220603273
IND290 -0.0667940567045169
IND291 -1.23706039038242
IND292 1.32595677995034
IND293 0.293069597680673
IND294 -0.387940196097235
IND295 -0.834293188473778
IND296 0.636577475708119
IND297 -0.692554205128079
IND298 0.130798407068129
IND299 -0.101711251681488
IND300 -0.40792281666427
IND301 -0.0121409399661542
IND302 0.751963004167167
IND303 -0.882751746350834
IND304 -1.31725661692388
IND305 0.358185872434241
IND306 -0.213668583015977
IND307 0.415326422127406
IND308 -0.0584267201405707
IND309 3.33136738900495
IND310 0.482417016554287
IND311 -0.0579370568435693
IND312 -1.59295650146205
IND313 -0.513111082278832
IND314 -0.105411271182035
IND315 -0.202511246583321
IND316 0.12810834834991
IND317 0.640065599539574
IND318 -0.224219919729345
IND319 1.15062563119362
IND320 -0.124608525844828
IND321 1.10425902618872
IND322 -0.990905269432578
IND323 -0.391096825154949
IND324 0.397680344212767
IND325 1.00783678976533
IND326 0.231879840718568
IND327 0.939471167926164
IND328 -0.140036363245413
IND329 -1.50337689657178
IND330 -1.01559225165361
IND331 -0.0899985068233233
IND332 -2.97949342017447
IND333 1.10512842946327
IND334 -0.119434395148362
IND335 0.607775635795457
IND336 -0.653058307698014
IND337 -2.38634320021413
IND338 0.904094591160394
IND339 -0.546711720840722
IND340 -2.11572130852122
IND341 -1.21204925456552
IND342 0.277371126311091
IND343 0.356214741632909
IND344 0.0924868203147649
IND345 -0.421880048119867
IND346 -0.84018976282909
IND347 -0.6876141913258
IND348 0.732863060600612
IND349 -2.59444568977676
IND350 0.14580990302974
IND351 0.62146792087808
IND352 0.736786269605122
IND353 -0.275681374529123
IND354 0.324918346615574
IND355 -0.949109992723234
IND356 -1.29052349187942
IND357 -0.174213612010582
IND358 -0.67862154194722
IND359 -0.537143596403697
IND360 0.455826251364047
IND361 -2.19712306415288
IND362 -0.14877735269282
IND363 1.30562960967613
IND364 -0.237156767444618
IND365 2.42266608679319
IND366 0.725115018108783
IND367 0.396823864923719
IND368 0.391453183696479
IND369 0.810505927068326
IND370 -0.413237067491986
IND371 -1.05308969140595
IND372 0.196255436978867
IND373 0.378007540619184
IND374 -0.522467361392922
IND375 -1.12868921759894
IND376 -1.16786402205742
IND377 0.529356132854576
IND378 -1.04139587078929
IND379 0.233047762915211
IND380 -0.692796071084759
IND381 0.486430166499008
IND382 1.00699045284465
IND383 1.12307685853335
IND384 -0.0723435553611574
IND385 -0.454915083453735
IND386 -0.0984985338191756
IND387 1.63461953501249
IND388 -0.90203485792127
IND389 -0.463151003585074
IND390 -2.00446071565679
IND391 -1.85893681821024
IND392 0.696127587783587
IND393 -1.0262954651534
IND394 1.05563759300738
IND395 1.25509262868402
IND396 -0.437091362385771
IND397 -1.3205630808605
IND398 -0.377018652863259
IND399 -1.14187289477997
IND400 -0.353563430040164
IND401 -0.279825512973097
IND402 0.75369006928448
IND403 -2.32967223121297
IND404 0.156020084938686
IND405 -0.0623562273435957
IND406 1.29658613523574
IND407 0.224831506726713
IND408 0.744597678479535
IND409 0.0932503399035363
IND410 0.687272807326978
IND411 -0.717835920046849
IND412 1.54510735088834
IND413 1.27917549823547
IND414 -0.99960758853079
IND415 1.24817815468744
IND416 0.715363172483165
IND417 0.253066276397051
IND418 -1.92212037340117
IND419 -1.53409221030526
IND420 -1.92188059933223
IND421 1.45304693007523
IND422 -0.814646698830793
IND423 -0.482417990158463
IND424 -2.43763596340033
IND425 -1.4369438366903
IND426 -1.88133285111768
IND427 0.234023914217498
IND428 -0.49746478833031
IND429 -2.75851150090953
IND430 0.544407780442152
IND431 -0.555556794566092
IND432 0.517406471038753
IND433 1.64792188474329
IND434 -0.641938098952129
IND435 -1.07657170593001
IND436 0.77901084709935
IND437 0.626462045423948
IND438 0.383172902199202
IND439 -1.08009412764364
IND440 -0.97666038788952
IND441 0.664591654671502
IND442 -0.408617491524858
IND443 -0.537990567632121
IND444 -0.285763586527103
IND445 1.24869010707541
IND446 -0.975224360299646
IND447 0.335961641190822
IND448 1.21135856052614
IND449 1.09941335135394
IND450 -1.16738783076089
IND451 0.172614848302125
IND452 0.352017230662328
IND453 -1.65141659679661
IND454 1.10070690894505
IND455 1.04643592118529
IND456 -0.66802664279756
IND457 1.09816592138831
IND458 -0.72159435204734
IND459 -1.56367766809532
IND460 0.750765714278823
IND461 0.226006899556144
IND462 -0.244514697657664
IND463 -1.33713465016217
IND464 -0.0549351455744494
IND465 -0.629659706093505
IND466 -1.43438980907511
IND467 0.474581191496824
IND468 0.894648437118898
IND469 0.728486466235028
IND470 -0.41956617368824
IND471 -0.870233463685507
IND472 -2.61724687924833
IND473 -0.417578187336872
IND474 -2.32643181915738
IND475 -0.72790172949618
IND476 -0.893331201263799
IND477 0.785955467432633
IND478 0.129586931922929
IND479 -1.42595026425789
IND480 -1.10447652395594
IND481 0.562020281945167
IND482 -0.932519861453079
IND483 -0.867935881277786
IND484 1.22590458751577
IND485 2.15939565879393
IND486 -1.97560615340771
IND487 0.972142984897215
IND488 -0.707091446693325
IND489 -0.0526227943317178
IND490 -0.179913931213751
IND491 -1.04387496664267
IND492 -0.222043984035622
IND493 -0.868092989119424
IND494 0.655871441354937
IND495 -1.98999704203449
IND496 -0.202259594659979
IND497 -0.172025977681827
IND498 -0.725131399714016
IND499 -1.08692634444016
IND500 0.417973010087115
IND501 -1.28696763839787
IND502 -0.500304325136346
IND503 0.0139898919503959
IND504 1.50397668879916
IND505 -1.13611794866458
IND506 -0.673139918192784
IND507 1.62458904860987
IND508 -0.355084280564313
IND509 -2.49543514957636
IND510 -1.37455925632398
IND511 -1.16591730830987
IND512 -1.67709676825689
IND513 -0.114897916484952
IND514 1.2425143686833
IND515 -0.509381561073484
IND516 1.42769975828576
IND517 -0.950297143627939
IND518 1.19585703550025
IND519 1.23768464608693
IND520 0.246811687848041
IND521 -1.08175689209502
IND522 -0.366744465082042
IND523 -1.28803985237127
IND524 -0.938494605610884
IND525 -0.248064322704909
IND526 -2.89266404201633
IND527 0.21015884623293
IND528 -0.326113373890898
IND529 -1.21327079533506
IND530 -1.17390602481842
IND531 -0.501635497604647
IND532 0.254532729997607
IND533 0.545928766830058
IND534 -3.2317872145284
IND535 -0.0192687255877922
IND536 -1.10957588232203
IND537 0.00882832385413079
IND538 1.72029635500863
IND539 0.827758228955654
IND540 -0.477886355280396
IND541 -1.47578039421618
IND542 -0.383325165717552
IND543 0.438359801772319
IND544 0.916762526782514
IND545 1.34022965480479
IND546 -1.7260431554655
IND547 -1.48604476125671
IND548 -0.149616190522763
IND549 0.992472963202393
IND550 -0.79615456989817
IND551 0.152662320710149
IND552 1.4073165422638
IND553 1.51909557150975
IND554 1.8777764707644
IND555 -3.08433550968242
IND556 1.45910337573623
IND557 -1.00091855524147
IND558 0.472180336300589
IND559 -0.67430228649987
IND560 0.387413091612
IND561 1.55708900640218
IND562 0.393867289137009
IND563 1.65782879779071
IND564 -0.813152937577964
IND565 0.440192078090081
IND566 0.224965320308019
IND567 -0.43045295970456
IND568 -3.06351475757932
IND569 -1.05550633981536
IND570 0.130448050357181
IND571 0.669800209809114
IND572 1.84432880556277
IND573 -1.37595310483783
IND574 -0.530358395877878
IND575 -1.8743637051792
IND576 0.192165849156854
IND577 1.32840217342
IND578 0.978053985388856
IND579 0.97932748817954
IND580 -0.0962695458687749
IND581 0.559489974569975
IND582 -0.278679376934032
IND583 -0.529890890978435
IND584 0.274369586860469
IND585 0.735126156531203
IND586 0.249645067428837
IND587 1.29813532703344
IND588 -0.453398325950815
IND589 -0.110433398412971
IND590 0.360840573357177
IND591 -0.986219551832207
IND592 -0.64186263747679
IND593 -1.38873815496954
IND594 -0.726595962238464
IND595 0.981109188717494
IND596 0.129054178910343
IND597 1.09873083082532
IND598 2.08840491410374
IND599 -0.285671399553323
IND600 0.00848414011043117
IND601 0.232974507671278
IND602 -0.523543802424611
IND603 0.710343381756644
IND604 1.15046726522061
IND605 0.256701578906881
IND606 -0.485593315961412
IND607 -0.556865127920759
IND608 2.52532555863963
IND609 0.302756859930793
IND610 -1.21037710706514
IND611 -1.37941448606333
IND612 -0.767392824497213
IND613 0.802312844043868
IND614 -0.526555946682542
IND615 -1.33048294318156
IND616 -1.97202587624989
IND617 0.360534187270676
IND618 -1.60415599221652
IND619 -0.688904558792843
IND620 -0.635577425772831
IND621 1.63716055776382
IND622 -0.443312091548745
IND623 0.761077463994669
IND624 1.67866430738641
IND625 1.34475350488789
IND626 -0.207322611346488
IND627 -1.03926924115737
IND628 -1.51315538678857
IND629 0.331651661169764
IND630 -0.17086927645516
IND631 -1.16726687758389
IND632 -1.33302762597137
IND633 -1.30587711958918
IND634 -1.31225854749808
IND635 -0.769486154728515
IND636 -0.0424608604245034
IND637 -0.15090218169145
IND638 0.311218098473642
IND639 0.829174295687821
IND640 1.46620842450824
IND641 0.332026386636044
IND642 -0.645419142177522
IND643 -1.9134047739221
IND644 -0.518783845652509
IND645 -2.32869312338022
IND646 -0.439405739426687
IND647 -0.736049728201081
IND648 -1.26988469117292
IND649 -1.68261671947012
IND650 -0.402813223501451
IND651 0.384888921112547
IND652 -0.793396759770452
IND653 0.352698482447314
IND654 -0.344199120840595
IND655 1.49577713321361
IND656 -0.533400789334953
IND657 1.70462390839679
IND658 -1.24039130756304
IND659 -1.9516900367309
IND660 -0.56222004410318
IND661 0.197430173735859
IND662 0.013039802724088
IND663 -0.358511667723348
IND664 -0.52622469668056
IND665 1.11141012436658
IND666 0.126835465960607
IND667 0.330818684928926
IND668 1.28154983710927
IND669 -0.0719697696605063
IND670 -0.895928909843736
IND671 1.60110681176099
IND672 0.158060584290837
IND673 -0.278944706123777
IND674 -0.0512098052435969
IND675 -1.3515051213928
IND676 1.21533725016337
IND677 -2.54638492069718
IND678 1.44724562658232
IND679 0.195517199442484
IND680 0.0304482446355169
IND681 1.19360371624499
IND682 0.319828232728486
IND683 -2.3780135766662
IND684 -1.10390079331277
IND685 -0.298182344354592
IND686 0.696890996761504
IND687 -0.351588285400143
IND688 -0.649556172693622
IND689 -1.88808656806284
IND690 -0.796079103166139
IND691 -1.46191393952422
IND692 0.106225984354336
IND693 -0.395600737554709
IND694 0.541885567163731
IND695 -1.2011912926553
IND696 1.23477663558216
IND697 1.368340425938
IND698 -0.161093105299136
IND699 -0.24168896164768
IND700 1.63883240744056
IND701 0.345628875214964
IND702 1.12887873136945
IND703 -1.16684516062476
IND704 0.589835874294521
IND705 -2.10183504312091
IND706 1.49349355915982
IND707 -0.257901669509434
IND708 -0.514749188170361
IND709 1.85194437217331
IND710 1.14807636574413
IND711 0.215198985631632
IND712 2.14788145536508
IND713 -1.76571714588247
IND714 -0.49323288794337
IND715 -0.659730259763384
IND716 0.337185097397998
IND717 0.545071471794962
IND718 -0.859279252499636
IND719 -0.327031142444302
IND720 -0.530215910420454
IND721 1.15084851136039
IND722 0.0280444438621423
IND723 -1.52670484711669
IND724 0.405366702805941
IND725 -0.882039778664381
IND726 -0.643503964458383
IND727 -3.55540804740512
IND728 0.559103549482552
IND729 -1.93742893420128
IND730 -1.43484405053603
IND731 -0.110695505892776
IND732 -0.541766969712065
IND733 -1.62418975427246
IND734 0.619724809960191
IND735 0.560713578653462
IND736 -0.760436137811271
IND737 -1.67111890726954
IND738 -1.26540397595528
IND739 0.39708397068241
IND740 -0.24224687136841
IND741 -0.149504205899177
IND742 -1.25577230641946
IND743 -1.66741707806206
IND744 0.977954042161875
IND745 0.602862768574831
IND746 0.0353797415482362
IND747 -2.05289465679051
IND748 -0.540835949571751
IND749 -1.53473797184811
IND750 -0.848047240542099
IND751 0.0236186936288934
IND752 -0.0496566872673508
IND753 -0.64945567023381
IND754 -1.49688969946738
IND755 -0.937987220021802
IND756 -2.00815172983644
IND757 -0.536041426578652
IND758 -0.801163577978921
IND759 -1.18199598906762
IND760 1.88729655031777
IND761 -1.23488309549146
IND762 -0.44964596737785
IND763 0.799885959884488
IND764 0.37498904798396
IND765 -0.152888180943804
IND766 -0.672658278701221
IND767 1.05290159413621
IND768 0.524906333839301
IND769 -2.63054943076766
IND770 -0.0188902600967784
IND771 -0.347411191785109
IND772 0.0699370228346932
IND773 1.40264265987468
IND774 0.117256008545737
IND775 -0.0873343608408093
IND776 0.887505069388661
IND777 -1.1917743473625
IND778 -0.605043222513607
IND779 -0.208284108991096
IND780 0.775277743220277
IND781 -1.40539263160136
IND782 1.05636581216394
IND783 -0.725077431819826
IND784 -0.0528721665715579
IND785 -2.29835815505472
IND786 0.141568287975984
IND787 0.235097885694421
IND788 -0.656152117981278
IND789 1.16834858650674
IND790 0.644101266285544
IND791 -1.32508868886307
IND792 0.111023550181822
IND793 -0.115035293416148
IND794 -0.0310020135100252
IND795 1.45035300032232
IND796 -0.579338123570958
IND797 -0.118974077741577
IND798 0.830092381042973
IND799 -0.514875186877848
IND800 0.260123660117765
IND801 0.391510576924
IND802 0.923326063247169
IND803 0.119491410568705
IND804 1.5569941344345
IND805 -1.27545843219461
IND806 1.41958159486517
IND807 1.17361509604635
IND808 0.334405811175314
IND809 1.36458966142973
IND810 -0.811780469549398
IND811 -1.13613078621304
IND812 0.493155717305766
IND813 0.100456058516397
IND814 0.199053059876381
IND815 0.526720995852968
IND816 -2.2055346201105
IND817 1.40907440491198
IND818 0.250530646921136
IND819 0.844314878629195
IND820 0.918031165696466
IND821 0.0477515956407658
IND822 1.4497114973204
IND823 1.02876470718393
IND824 -1.83651462392751
IND825 1.3941688026312
IND826 -0.352021681612254
IND827 -0.807123819882312
IND828 0.44517491751378
IND829 -2.04522429467725
IND830 0.992229918733921
IND831 0.049454860761773
IND832 -1.5384781763051
IND833 -0.184589312312906
IND834 -1.12434309914859
IND835 0.345059088100051
IND836 -0.617797225934194
IND837 -0.301480222382285
IND838 1.24143832783483
IND839 0.646662539717099
IND840 1.64021398941122
IND841 0.109282754678807
IND842 0.369706643767198
IND843 -1.47050264633701
IND844 -1.03869121257811
IND845 0.26007902916155
IND846 -2.27359127698278
IND847 -0.711099614965145
IND848 0.216942862196678
IND849 0.928822179064049
IND850 0.740038766830283
IND851 1.15273603482934
IND852 0.640470273871268
IND853 1.4164949535373
IND854 0.198419220220666
IND855 0.155563852477815
IND856 1.15078375895279
IND857 1.44759018470094
IND858 -1.46880039790698
IND859 -0.772305750597187
IND860 -0.811057072398969
IND861 1.39233785261727
IND862 -1.32736585441757
IND863 -0.950947782503979
IND864 0.887434365244338
IND865 0.623447679075501
IND866 -3.52249470512614
IND867 0.619902484163294
IND868 -2.11011180980143
IND869 -2.13720833702258
IND870 -0.0922872243208605
IND871 0.108529623415044
IND872 1.44146179095588
IND873 0.992906335309813
IND874 -1.16483476980013
IND875 0.952000267714761
IND876 -0.92841950773409
IND877 -0.805057573339753
IND878 -0.950669652035593
IND879 0.272323334902265
IND880 0.278285776939328
IND881 2.1545539317935
IND882 0.300454827191854
IND883 -0.611389580276487
IND884 -1.04417161830962
IND885 0.0100167557783962
IND886 0.74514230224291
IND887 -0.445352794506781
IND888 0.078272692129265
IND889 0.769844962341936
IND890 -3.1383277559207
IND891 -0.460451783310088
IND892 -1.02201547892575
IND893 -0.695967215323299
IND894 0.19770240047321
IND895 0.278295851897272
IND896 1.93670413205323
IND897 -1.7243477468476
IND898 -0.204021685041739
IND899 -1.84704226263439
IND900 1.20101553804956
IND901 -2.00321347020074
IND902 -1.05102583683724
IND903 -1.68003462276713
IND904 -0.225943232672058
IND905 -1.22993410570432
IND906 -0.103678923026073
IND907 -0.0168136512658703
IND908 0.984812822796879
IND909 -0.902107605251313
IND910 -0.684175088145854
IND911 -0.0802967031661545
IND912 0.354315875867309
IND913 -0.00156248515868157
IND914 0.0328644769320259
IND915 0.544294506301604
IND916 -1.51148103571012
IND917 -1.63619806284333
IND918 0.00461855577832197
IND919 -1.70495366243163
IND920 -2.53132845907243
IND921 0.862358422920893
IND922 0.0514939864294785
IND923 0.451851001177742
IND924 0.938643586688599
IND925 1.27768725321881
IND926 0.0388469530177943
IND927 0.410311713602085
IND928 -0.714201006414703
IND929 0.243238041115702
IND930 0.399894674443472
IND931 0.834227034500873
IND932 0.0636328197652015
IND933 3.18092670740004
IND934 0.78900001149779
IND935 0.327767520756753
IND936 -0.516836809587215
IND937 -1.47338851378211
IND938 0.125437397032231
IND939 -0.483901482572304
IND940 1.90201576953774
IND941 0.00296207851873319
IND942 -1.22819843502918
IND943 -0.0839973414982975
IND944 -0.390275749435165
IND945 0.516330295404421
IND946 -0.343885597555262
IND947 -2.01099007112281
IND948 0.637039140031286
IND949 -1.294481167464
IND950 1.07522716853012
IND951 -0.270871833405395
IND952 -0.703613940812215
IND953 -0.556552528846633
IND954 -2.2699968888836
IND955 0.365704601593959
IND956 -1.57296267755114
IND957 0.289028253635573
IND958 2.51580477682175
IND959 0.987496459403637
IND960 -0.177648023422325
IND961 -0.609838217006633
IND962 0.362516648269792
IND963 -0.90427586357092
IND964 -1.34923128783698
IND965 0.245802669807399
IND966 0.175703638926571
IND967 -2.46921280180222
IND968 1.25523625241755
IND969 -0.445410427312407
IND970 -1.61921022653049
IND971 0.182181140551256
IND972 0.417442192064327
IND973 -1.14435610756213
IND974 0.241313277790578
IND975 -1.12310453618872
IND976 -0.890266356665045
IND977 0.104633520938717
IND978 0.154211008817504
IND979 0.189514702759947
IND980 -0.760305316600288
IND981 0.344037514519242
IND982 0.0795184188234486
IND983 -1.53554067799473
IND984 -1.23888978694899
IND985 -1.13687422134317
IND986 -0.197250889313984
IND987 1.1566639324043
IND988 -0.0985161670237416
IND989 1.09579865330854
IND990 -0.787863511048037
IND991 -0.280133963546887
IND992 -0.669900897063629
IND993 -1.53473169070954
IND994 1.3069408494429
IND995 -0.676977263940675
IND996 1.01406352174698
IND997 -1.0851227702902
IND998 0.853319922349305
IND999 -0.540822454821298
IND1000 1.15553623941322
