# Supplementary material for: Leveraging local ancestry to detect gene-gene interactions in genome-wide data
Source: BMC Genet. 2015 Oct 24;16:124. doi: 10.1186/s12863-015-0283-z (PMC4619349; doi:10.1186/s12863-015-0283-z)
Supplement: Additional file 2: — R script and corresponding input files to perform 1 ° of freedom interaction test between ancestry segments. (ZIP 40 kb) [file 12863_2015_283_MOESM2_ESM.zip › add2/runLAinteraction.r]

## READ PHENOTYPIC AND LOCAL ANCESTRY DATA ###################################
Y 	<- read.table("phenotype.txt", header=FALSE, row.names=1)
ANC <- read.table("ancestry.txt", header=FALSE, row.names=1)

## DERIVE NUMBER OF SUBJECT AND NUMBER OF SEGMENT ############################
Nseg	= NCOL(ANC)
Nsub	= NROW(ANC)
Ntest	= choose(Nseg,2)

## PERFORM GENOME_WIDE PAIRWISE TEST #########################################
pval 			= matrix(NA,Ntest,4)
colnames(pval) = c("ANC1","ANC2","beta.int","p.int")
countTest = 0
for(a1 in 1:(Nseg)){
if(a1<Nseg){
for(a2 in (a1+1):Nseg){
	countTest = countTest+1
	print(countTest)
	pval[countTest,1]		= a1
	pval[countTest,2]		= a2
	pval[countTest,3:4]	= summary(lm(Y[,1]~ANC[,a1]*ANC[,a2]))$coef[4,c(1,4)]
}}}

writeLines("The 10 most interaction effect are as follows:")
print((pval[order(pval[,4]),])[1:10,])
